# Supplementary material for: Leveraging LLaMA2 for improved document classification in English
Source: PeerJ Comput Sci. 2025 Feb 28;11:e2740. doi: 10.7717/peerj-cs.2740 (PMC11888901; doi:10.7717/peerj-cs.2740)
Supplement: Supplemental Information 1 [file peerj-cs-11-2740-s001.zip]

Archive with 10 entries (9 files):
- dataset/
- dataset/X.txt
- dataset/xydata.csv
- dataset/Y.txt
- README.md
- data_cleaning.py
- training_ML.py
- Embedding_RoBERTa.py
- Embedding_BERT.py
- Embedding_LLama2.py
