# Supplementary material for: Leveraging LLaMA2 for improved document classification in English
Source: PeerJ Comput Sci. 2025 Feb 28;11:e2740. doi: 10.7717/peerj-cs.2740 (PMC11888901; doi:10.7717/peerj-cs.2740)
Supplement: Supplemental Information 1 [file peerj-cs-11-2740-s001.zip › dataset/xydata.csv]

	X	Y
0	Phytoplasmas are insect-vectored bacteria that cause disease in a wide range of plant species. The increasing availability of molecular DNA analyses, expertise and additional methods in recent years has led to a proliferation of discoveries of phytoplasma-plant host associations and in the numbers of taxonomic groupings for phytoplasmas. The widespread use of common names based on the diseases wi…	9
1	Background: (-)-alpha-Bisabolol, also known as levomenol, is an unsaturated sesquiterpene alcohol that has mainly been used in pharmaceutical and cosmetic products due to its anti-inflammatory and skin-soothing properties. (-)-alpha-Bisabolol is currently manufactured mainly by steam-distillation of the essential oils extracted from the Brazilian candeia tree that is under threat because its natu…	7
2	A universal feature of the replication of positive-strand RNA viruses is the association with intracellular membranes. Carnation Italian ringspot virus (CIRV) replication in plants occurs in vesicles derived from the mitochondrial outer membrane. The product encoded by CIRV ORF1, p36, is required for targeting the virus replication complex to the outer mitochondrial membrane both in plant and yea…	7
3	1,2-Dichloropropane (1,2-DCP) and dichloromethane (DCM) are possible causative agents associated with the development of cholangiocarcinoma in employees working in printing plant in Osaka, Japan. However, few reports have demonstrated an association between these agents and cholangiocarcinoma in rodent carcinogenicity studies. Moreover, the combined effects of these compounds have not been fully …	9
4	This paper presents the simulation results of a linear, fully integrated, two-stage digitally programmable 130 nm CMOS power amplifier (PA) operating at 2.4 GHz. Its power stage is composed of a set of amplifying cells which can be enabled or disabled independently by a digital control circuit. All seven operational modes are univocal in terms of 1 dB output compression point (OCP1dB), saturated …	1
5	The glycogen branching enzyme (EC 2.4.1.18), which catalyses the formation of alpha-1,6-glycosidic branch points in glycogen structure, is often used to enhance the nutritional value and quality of food and beverages. In order to be applicable in industries, enzymes that are stable and active at high temperature are much desired. Using genome mining, the nucleotide sequence of the branching enzym…	7
6	The microbial populations in the activated sludge of two Polish wastewater treatment plants (WWTPs) were identified and quantified using Illumina sequencing of 16S ribosomal RNA amplicons over a 2-year period. Their dynamics over time were compared to Danish WWTPs (data collected in previous studies by Center for Microbial Communities, Aalborg University). The bacterial communities in Polish and …	7
7	Background: Broad-range 16S rRNA PCR can be used for the detection and identification of bacteria from clinical specimens in patients for whom there is a high suspicion of infection and cultures are negative. The aims of this study were (1) to compare 16S rRNA PCR results with microbiolog ical culture results, (2) to assess the utility of 16S rRNA PCR with regard to antimicrobial therapy, and (3)…	9
8	Brinjal little leaf (BLL) is a widespread disease of phytoplasma etiology in India that induces severe economic losses. Surveys were conducted in eight brinjalgrowing states of India during July 2014 to September 2015 and eighteen BLL samples showing little leaf, phyllody and witches' broom symptoms were collected for phytoplasma identification. Presence of phytoplasmas was confirmed in all the e…	9
9	Surveys for the Cote d'Ivoire lethal yellowing (CILY) phytoplasma were conducted in eight severely CILY-affected villages of Grand-Lahou in 2015. Leaves, inflorescences and trunk borings were collected from coconut palms showing CILY symptoms and from symptomless trees. Total DNA was extracted from these samples and tested by nested polymerase chain reaction/RFLP and sequence analysis of the 16S …	9
10	Advances in sequencing technologies continue to provide unprecedented opportunities to characterize microbial communities. For example, the Pacific Biosciences Single Molecule Real-Time (SMRT) platform has emerged as a unique approach harnessing DNA polymerase activity to sequence template molecules, enabling long reads at low costs. With the aim to simultaneously classify and enumerate in situ m…	9
11	1A6/DRIM is a nucleolar protein with a nucleolar targeting sequence in its 3'-terminus. Bioinformatic analysis indicated that human 1A6/ DRIM shares 23% identity and 43% similarity with yeast Utp20, which has been reported as a component of U3 snoRNA protein complex and has been implicated in 18S rRNA processing. In the present study, we found, by utilizing RT-PCR with RNA extracted from anti-1A6…	10
12	Aims: 22q11.2 deletion syndrome (22q11.2DS) is a neurogenetic condition associated with an increased risk of developing schizophrenia. Previous studies have shown that negative symptoms represent the most specific clinical characteristic of psychosis in 22q11.2DS and are strongly associated with outcome. However, the psychological mechanisms associated with these symptoms in this population are p…	3
13	Background: Chromosome 22q11.2 deletion syndrome (22q11.2DS) is a neurogenetic disorder that is associated with a 25-fold increase in schizophrenia. Both individuals with 22q11.2DS and those with schizophrenia present with social cognitive deficits, which are putatively subserved by a network of brain regions that are involved in the processing of social cognitive information. This study used two…	3
14	Through the comprehensive analysis of the genomic DNA sequence of human chromosome 22, we identified a novel gene of 702 kb encoding a big protein of 2481 amino acid residues, and named it as TPRBK (TPR containing big gene cloned at Keio). A novel protein TPRBK possesses 25 units of the TPR motif, which has been known to associate with a diverse range of biological functions. Orthologous genes of…	10
15	Graphene and other two-dimensional materials have received considerable attention regarding their potential applications in nano-electronics. Here, we report top-gate nonvolatile memory field-effect transistors (FETs) with different layers of MoSe2 nanosheets channel gated by ferroelectric film. The conventional gate dielectric of FETs was replaced by a ferroelectric thin film that provides a fer…	6
16	Relationships between the abundance of potential geosmin- and 2-methylisoborneol-producing (2-MIB) cyanobacteria and bacteria, and concentrations of the two taste and odour compounds (T&Os) were examined in a 7 day incubation of natural water from the surface and bottom of three reservoirs in southeast Queensland, Australia. Only a single known T&O-producing cyanobacterium (Geitlerinema spp.) was…	7
17	We have carried out animal toxicity tests of chemicals for a chemical safety program implemented by the Ministry of Economy, Trade, and Industry of Japan. Here, we tested 1-tert-butoxy-4-chlorobenzene in a combined repeat-dose and developmental and reproductive toxicity test. The test chemical was administered daily by gavage to 9-week-old Crl:CD (SD) rats at doses of 0, 20, 100, and 500 mg/kg/d.…	5
18	The mu-opioid receptor (MOR) plays a mandatory role in the action of most opioid drugs, such as morphine, fentanyl, and heroin. it has been revealed that a deficiency in the MOR gene (Oprm 1) or a difference in the 3' noncoding region of the gene markedly affects the sensitivity of mice to opioids. As the 3' noncoding region of the human OPRM1 gene had not yet been characterized, in the present s…	10
19	An integrated electronic-photonic phase-locked loop (PLL) modulates the frequency of a tunable laser for use in frequency-modulated continuous-wave (FMCW) lidar 3D imaging. The proposed lidar can perform 180k range measurements per second. The rms depth precision is 8 mu m at distances of +/- 5 cm from the range baseline. The range window is 1.4 m, with a precision of 4.2 mm at the edges of the w…	1
20	3D printing has shown promise for neural regeneration by providing customized nerve scaffolds to structurally support and bridge the defect gap as well as deliver cells or various bioactive substances. Low-level light therapy (LLLT) exhibits positive effects on rehabiliation of degenerative nerves and neural disorders. With this in mind, we postulate that 3D printed neural scaffold coupling with …	9
21	With the advances of stem cell research, development of intelligent biomaterials and three-dimensional biofabrication strategies, highly mimicked tissue or organs can be engineered. Among all the biofabrication approaches, bioprinting based on inkjet printing technology has the promises to deliver and create biomimicked tissue with high throughput, digital control, and the capacity of single cell…	1
22	3-mercaptopyruvate sulfurtransferase (3-MST) was a novel hydrogen sulfide (H2S)-synthesizing enzyme that may be involved in cyanide degradation and in thiosulfate biosynthesis. Over recent years, considerable attention has been focused on the biochemistry and molecular biology of H2S-synthesizing enzyme. In contrast, there have been few concerted attempts to investigate the changes in the express…	7
23	Oxidative stress is closely involved in neurodegenerative diseases. The present study aimed to examine the effect of anti-oxidant DHM (dihydromyricetin) on 3NP (3-nitropropionic acid) -induced behavioral deficits of experimental rats and striatal histopathological injury by using behavioral, imaging, biochemistry, histochemistry and molecular biology technologies. The experimental results showed …	7
24	The 45 degrees beam splitting mirror plays a vital role on image quality in the Holographic system, in order to study the influence of environment temperature variation on the 45 degrees beam splitting mirror in the Holographic system, finite element analysis method is used to simulate the anti-three through seven mirror deformation at 27 degrees C, 28 degrees C and 29 degrees C temperature in th…	2
25	A thermotolerant bacterium Paenibacillus thiaminolyticus with an ability to produce extracellular -mannanase was isolated from a soil sample. Bacterium produced 45U/mL -mannanase at 50 degrees C. The culture conditions for high-level production of -mannanase were optimized. Optimized MS medium [wheat bran 2% (w/v), ammonium sulfate 0.3% (w/v), yeast extract, and peptone (0.025% each) pH 6.5] was …	7
26	Serotonin N-hydroxycinnamoyltransferase (SHT) is a key enzyme in the synthesis of feruloylserotonin (FS) and 4-coumaroylserotonin (CS). These serotonin derivatives show strong antioxidant activity, making them valuable for both nutritional and pharmacological use in humans. Ectopic expression of SHT under the control of the endosperm specific-glutelin and prolamin promoters from rice was produced…	10
27	A compact, low-noise and inexpensive preamplifier circuit has been designed and fabricated to optimally readout a common cathode (1 x 16) channel 4H-SiC Schottky photodiode array for use in ultraviolet experiments. The readout uses an operational amplifier with 10 pF capacitor in the feedback loop in parallel with a low leakage switch for each of the channels. This circuit configuration allows fo…	2
28	Silicon RF power amplifiers (PAs) are in various RF front end modules (FEMs) today for handset and WLAN applications. Even though III-V semiconductor-based RF PAs can still offer superior frequency and breakdown performance with higher POUT and power-added-efficiency (PAE) and faster time-to-market, silicon-based RF PAs do have the advantages in offering higher monolithic integration with added f…	1
29	Although gain of chromosome 5p is one of the most frequent DNA copy-number imbalances in cervical squamous cell carcinoma (SCC), the genes that drive its selection remain poorly understood. In a previous cross-sectional clinical study, we showed that the microRNA processor Drosha (located on chromosome 5p) demonstrates frequent copy-number gain and overexpression in cervical SCC, associated with …	10
30	Aim: An RNA-seq analysis recently identified a 236-nucleotide transcript upstream from malS in Salmonella enterica serovar Typhi. Here, we investigated its molecular characteristics and function. Materials & methods: RACE and northern blotting were used to determine the molecular characteristics of the sequence, and mutagenesis, microarray, immunoblotting and an invasion assay were used to invest…	10
31	This paper presents the design of a compact 60-GHz phase shifter that provides a 5-bit digital phase control and 360 degrees phase range for beam-forming systems. The phase shifter is designed using the proposed cross-coupled bridged T-type topology and switched-varactor reflective-type topology. The topologies are analyzed using a small-signal equivalent circuit model. Furthermore, the design eq…	1
32	By differential high-throughput RNA sequencing (dRNA-seq) we have identified "product RNAs" (pRNAs) as short as 8-12 nucleotides that are synthesized by Bacillus subtilis RNA polymerase (RNAP) in vivo using the regulatory 6S-1 RNA as template. The dRNA-seq data were confirmed by in vitro transcription experiments and northern blotting. In our libraries, we were unable to detect statistically mean…	10
33	The "central dogma" of molecular biology describes how information contained in DNA is transformed into RNA and finally into proteins. In order for proteins to maintain their functionality in both the parent cell and subsequent generations, it is essential that the information encoded in DNA and RNA remains unaltered. DNA and RNA are constantly exposed to damaging agents, which can modify nucleic…	7
34	A cDNA clone of Eucommia ulmoides Oliv. encoding auxin binding protein 1 (ABP1), one of the putative receptors of auxin, was isolated, and the seasonal expression of ABP1 in relation to IAA and ABA annual variation was investigated by different technical approaches including RT-PCR, real-time PCR, northern blotting, western blotting, and immunolocalization. In the cambial region, ABP1 expression …	10
35	The monkey is an important experimental model in the pharmacological evaluation of new drugs. We isolated monkey multidrug resistance-associated protein 2 (MRP2) cDNA to examine expression profiles among various tissues and measured ATPase activity to assess substrate specificity. The amino acid sequence encoded by monkey MRP2 cDNA was very similar (96% identity) to the reported human MRP2 cDNA (…	10
36	Introduction: Most disseminated cancers remain fatal despite the availability of a variety of conventional and novel treatments including surgery, chemotherapy, radiotherapy, immunotherapy, and biologically targeted therapy. A major factor responsible for the failure of chemotherapy in the treatment of cancer is the development of multidrug resistance (MDR). The overexpression of various ABC tran…	7
37	PurposeDespite being the third most common ABCA4 variant observed in patients with Stargardt disease, the functional effect of the intronic ABCA4 variant c.5461-10T>C is unknown. The purpose of this study was to investigate the molecular effect of this variant. MethodsFibroblast samples from patients carrying the ABCA4 variant c.5461-10T>C were analysed by isolating total RNA, followed by real-ti…	9
38	Objective/Background: Matrix metalloproteinases (MMPs) have already been identified as key players in the pathogenesis of abdominal aortic aneurysm (AAA). However, the current data remain inconclusive. In this study, the expression of MMPs at mRNA and protein levels were investigated in relation to the degradation of collagen I and collagen III. Methods: Tissue samples were obtained from 40 patie…	9
39	Purpose of review One of the most important challenges in the intestinal ( ITx) and multivisceral transplant ( MVTx) is to achieve a successful abdominal wall closure. Recent findings A tension-free primary closure should be our aim. In most of the cases, we need to perform a component separation technique, alone or combined, to the use of a synthetic mesh. If those options are not feasible, the …	8
40	The Arabidopsis thaliana late embryogenesis abundant gene AtEm6 is required for normal seed development and for buffering the rate of dehydration during the latter stages of seed maturation. However, its function in salt stress tolerance is not fully understood. In this investigation, cell suspension cultures of three plant species rice (Oryza sativa L.), cotton (Gossypium hirsutum L.), and white…	10
41	A novel gene, named NgAOX1a, was isolated from Nicotiana glutinosa by RT-PCR (reverse transcription-PCR). The full-length cDNA of NgAOX1a was 1448 bp, including a 1062-bp ORF (open reading frame), a 124 bp 5' UTR (untranslated region) and a 262 bp 3' UTR. The ORF encodes a 353-amino-acid protein which contains two conserved cysteine residues, four iron-binding motifs, five alpha-helix regions and…	10
42	To identify genes expression in Chenopodium album exposed to NaCl stress and screen ESTs related to salt stress, a subtractive suppression hybridization (SSH) library of C. album under salt stress was constructed in the present study. Random EST sequencing produced 825 high-quality ESTs with GenBank ID GE746311-GE747007, which had 301 bp of average size and were clustered into 88 contigs and 550 …	10
43	Phosphorylation of protein kinases has profound effects on their activity and interaction with other proteins. Tyrosine phosphorylation was reported to be involved in various physiological processes in plants; however, no typical receptor tyrosine kinase has been isolated from plants thus far. Dual-specificity kinases are potentially responsible for the phosphorylation of both tyrosine and serine…	10
44	Mitogen-activated protein kinase (MAPK) cascades are signalling modules that transduce extracellular signalling to a range of cellular responses. Plant MAPK cascades have been implicated in development and stress response. In this study, we isolated a novel group C MAPKK gene, ZmMKK4, from maize. Northern blotting analysis revealed that the ZmMKK4 transcript expression was up-regulated by cold, h…	10
45	Citrullus colocynthis (L.) Schrad. is commonly known as colocynth. The fruit pulp of colocynth has medicinal properties while the seeds have nutritive qualities. C. colosynthis is resistant to high temperatures and grows in the desert regions of North Africa, the Middle East and Western Asia. C. colocynthis likely carries genes of interest that could be explored for inducing abiotic stress resist…	7
46	Purpose of review This review provides an update and summary of recent neuropsychological findings in epilepsy focusing on three major clinical topics among the many developments in the field. We will critically outline the current state with regard to cognition in new-onset epilepsies, social cognition in epilepsy, and the long-term outcome of epilepsy surgery and the cognitive outcomes of super…	3
47	microRNAs (miRNAs) play a crucial role in tissue development and the pathology of many diseases, however, the effects and roles of miRNAs in the development of semen abnormalities in infertile males have not yet been investigated. In this study, we analyzed and compared the miRNA expression profiles of abnormal semen from 86 infertile males with normal semen from 86 healthy males using an miRNA m…	10
48	Background: Respiratory morbidity in Australian Indigenous children is higher than their non-Indigenous counterparts, irrespective of urban or remote residence. There are limited studies addressing acute respiratory illness (ARI) in urban Indigenous children, particularly those that address the upper airway microbiome and its relationship to disease. We aimed to describe the prevalence of upper a…	9
49	We identified a Nodulin-related protein 1 (NRP1) encoded by At2g03440, which was previously reported to be RPS2 interacting protein in yeast-two-hybrid assay. Northern blotting showed that AtNRP1 expression was suppressed by heat stress (42A degrees C) and induced by low temperature (4A degrees C) treatment. Strong GUS staining was observed in the sites of meristematic tissues of pAtNRP1:: GUS tr…	10
50	Although a great deal of progress has been made toward understanding the role of abscisic acid (ABA) in fruit ripening, many components in the ABA signalling pathway remain to be elucidated. Here, a strawberry gene homologous to the Arabidopsis gene ABI1, named FaABI1, was isolated and characterized. The 1641bp cDNA includes an intact open reading frame that encodes a deduced protein of 546 amino…	10
51	In this paper, the concept of multi-objective optimization is introduced in the automation of the placement task in analog integrated circuits layout design. To bridge the difficulties found on state-of-the-art works on fulfilling proximity constraints, here, cells are organized into proximity groups which implement the desired set of symmetry and proximity requirements. Then, an innovative archi…	2
52	This study examined whether child abuse history in teen mothers impacts offspring externalizing problems indirectly, through its influence on attachment and maternal hostility. In a longitudinal sample of 112 teen mother-child dyads, mothers reported on their own abuse experiences, attachment and maternal hostility were assessed via direct observations, and externalizing problems were measured us…	4
53	Background This study assessed the knowledge of personal safety skills among children with developmental disabilities and their parents' perceptions of children's knowledge. Method This exploratory study examined the mental health records of 37 children with developmental disabilities referred for an abuse risk reduction group in a community mental health setting. Qualitative analysis of children…	4
54	Introduction: Posttraumatic stress symptoms (PTS) are associated with increased risk of obstetric complications among pregnant survivors of trauma, abuse and interpersonal violence, but little is known about how PTS affects women's actual experiences of obstetric care. This study investigated the rate at which abuse history was detected by obstetricians, whether abuse survivors experienced more i…	5
55	This paper tests the hypothesis that the association between childhood maltreatment and adult personality dysfunction is at least partially attributable to insecure attachment, that is that attachment style mediates the relationship between childhood maltreatment and adult personality dysfunction. Associations between childhood trauma, as measured by the Childhood Trauma Questionnaire (CTQ), anxi…	4
56	Background: Alterations in gray matter development represent a potential pathway through which childhood abuse is associated with psychopathology. Several prior studies find reduced volume and thickness of prefrontal (PFC) and temporal cortex regions in abused compared with nonabused adolescents, although most prior research is based on adults and volume-based measures. This study tests the hypot…	4
57	The significant co-occurrence between men's violence against female partners and child abuse and neglect is well documented. It is less clear how child safety should be managed in family violence research with their mothers. This issue is salient to isafe, a New Zealand-based Internet intervention study testing improvement in safety decisions and mental health outcomes for women experiencing inti…	4
58	Child sexual abuse (CSA) is a global public health problem with major consequences for the individual child and society. An earlier Swedish study showed that the school nurses did not initially talk about nor mention CSA as one form of child abuse. For the child to receive adequate support, the disclosure is a precondition and is dependent on an available person prepared to listen. The aim of the…	4
59	The current study examined the mediating effects of the teacher and peer relationships between parental abuse/neglect and a child's emotional/behavioral problems. A total of 2070 student surveys from the panel of the Korean Child Youth Panel Study (KCYPS) were analyzed by path analysis. The key findings of this study are outlined below. Firstly, parental physical and emotional abuse and neglect h…	4
60	Abuse-related trauma remains a global health issue. However, there is paucity in nationwide reports. We aim to estimate the incidence of abuse-related trauma forward medical care and identify its characteristics and clinical course in Taiwan. Patients with trauma between 2005 and 2007 that occurred 3 months before or after a diagnosis of abuse were identified from a randomly sampled nationwide lo…	4
61	Purpose of review This review addresses some of the more salient articles in the field of child maltreatment published in 2015, with a goal of helping the general practitioner understand the evolution of research in the field of child abuse pediatrics (a board-certified specialty since 2009). Recent findings Researchers continue to refine the database for child abuse pediatrics. Several articles …	4
62	When Abusive Head Trauma (AHT) is suspected in a child, a dilated eye examination by an ophthalmologist is an essential part of the medical workup, as the presence and pattern of retinal hemorrhages can have a high positive predictive rate for abusive head injury. This article proposes to review the clinical presentation, pathophysiology, natural history, sequelae, and differential diagnosis of r…	4
63	The frequency and severity of physical abuse influences children's outcomes, yet little theory-based research has explored what predicts its course. This study examined the potential role of social information processing (SIP) factors in the course of abuse. Mothers with histories of perpetrating physical abuse (N = 62) completed measures of SIP, and the frequency and severity of mother-perpetrat…	4
64	Shaken baby syndrome is a term often used by the physicians and public to describe abusive trauma inflicted on infants and young children. Advances in the understanding of the mechanisms and the associated clinical spectrum of injury has lead us to modify our terminology and address it as "abusive trauma" (AT). Pediatric abusive head trauma is defined as an injury to the skull or intracranial con…	4
65	This article reviews the evolution of the diagnosis and treatment of Hodgkin lymphoma (HL) since its discovery in 1832. The morphological, phenotypic and molecular characteristics of both nodular lymphocyte-predominant HL and classical HL are revised in the light of recent molecular information and possible impact on the identification of risk groups as well as the use of targeted therapies. The …	7
66	An analytic design guide to design a three-stage cascade CMOS operational amplifier compensated by AC boosting frequency compensation (ACBC) method is presented in this paper. The procedure allows electrical parameters such as gain bandwidth (GBW) product or phase margin to be related to the value of circuit elements such as aspect ratio or biasing currents of transistors. The presented design gu…	2
67	Programmable AC power sources have been widely used to implement and support a wide range of Test Procedure Specifications (TPS's). Traditionally, these power sources use analog control circuits to provide key control and protection functions like load regulation, current limit and frequency conversion. While this is a proven design, it suffers from a number of drawbacks. With the advent of recen…	1
68	This paper describes a new calibration system developed at INMETRO to guarantee traceability of low-frequency alternating current (ac) voltage calibrations (<1 kHz) to a programmable Josephson ac waveform synthesizer. The automated full-synchronous system allows the synchronization of a commercial calibrator or signal synthesizer with a programmable Josephson voltage synthesizer system to be made…	1
69	The voltage source converters (VSC) are the key power interfaces between the individual ac grids and dc grids in the hybrid power system. When the ac grid is unbalanced, the grid currents are distorted and the harmonic is induced. Meanwhile, the oscillations in the active and reactive power are also increased, which may damage these interfaces. In order to ensure the safety of the converters and …	1
70	Based on single-phase ac-ac converter with controllable phase and amplitude (ACCPA), a three-phase ACCPA without third harmonic trap was proposed for power transmission control in grid by adopting a symmetrical relationship of three phase. The three-phase ACCPA is comprised of two parts, which are used to adjust the phase and amplitude of three-phase output voltage, respectively, and continuously…	1
71	This article deals with the simulation of the power converter with voltage-source inverter and sine-filter. The repetitive control system was designed. The existing power converter has a control system which makes Fourier transform of the output voltage to inject these harmonics with opposite phase. The new proposed system based on repetitive controller which is much simpler and with smaller CPU …	1
72	Various species of amoebas belonging to the genus Acanthamoeba are widely distributed in many parts of the world. Some strains of these protozoans may exist as parasites and pose risks to human health as causative agents of serious human diseases. Currently in China there IS a lack of information about the distribution of Acanthamoeba strains in the environment. Accordingly, 261 environmental wat…	9
73	Particle accelerators consist of an enormous number of components and many of them operate with pulse voltage or current. Such accelerator components require precise voltage or current to keep the beams very stable. For this reason, many pulse power supplies used for accelerators have own subsystems to improve their performances. One example is a power supply for the scanning magnets of a pencil …	1
74	This paper presents the design of a compact, wearable, rechargeable acceleration recorder to support long-term monitoring of ambulatory patients with motor disorders, and of software to display and analyze its output. The device consists of a microcontroller, operational amplifier, accelerometer, SD card, indicator LED, rechargeable battery, and associated minor components. It can operate for ove…	2
75	A high performance interface circuit of sigma-delta accelerometer with low harmonic distortion used many kinds of circuit processing techniques is presented in this work. Multi-bit, dynamic element matching, correlated-double-sampling and electrostatic force feedback linearization circuit are used simultaneously in order to achieve the design indicators. Because of the usage of multi-bit, the des…	2
76	In this article we address the increasingly important yet understudied phenomenon of nonnative accentedness on decision making. In three experimental studies, we investigated whether messages about a company delivered in nonstandard-American-accented speech influenced choice. In Study 1, we found that individuals were more likely to choose a company or a product when a message was read in a stand…	3
77	Acceptance is a key construct in both rational emotive behavior therapy (REBT) and acceptance and commitment therapy (ACT). The objectives of this study were to assess and compare the properties of ACT acceptance with those of REBT acceptance in predicting emotions. A sample of 112 subjects, comprising different educational and occupational status, completed three measures of acceptance (REBT and…	5
78	Immigrant and refugee women from diverse ethnic backgrounds encounter multiple barriers in accessing mental healthcare in various settings. A systematic review on the prevalence of mental health disorders among culturally and linguistically diverse (CALD) women in Australia documented the following barriers: logistical, language and communication, dissonance between participants and care provider…	5
79	OBJECTIVE: Cervical imaging practices are poorly understood in young children with traumatic brain injury (TBI). We therefore sought to identify child-level and hospital-level factors associated with performance of cervical imaging of children with TBI from falls and abusive head trauma (AHT) and to describe across-hospital variation in cervical imaging performance. We hypothesized that imaging d…	4
80	ObjectiveThe aim of this study was to explore the preferred acculturation strategies adopted by Indian subcontinental adolescents living in Australia. The study also examined the demographic, ethnocultural, and psychological factors that could influence subcontinental migrant groups' attitudes towards acculturation and their acculturation strategies. MethodA cross-sectional design was used in whi…	5
81	In order to improve the dynamic responses of multimode controlled primary-side regulation flyback converter, a novel digital control method is proposed in this paper. A new DAC sampling method, which can capture the output voltage during dynamic transition, is introduced. Based on it, a dynamic module which can monitor the variation of the output voltage to improve the dynamic performance is prop…	1
82	This study proposes high-performance voltage controller design that employs a capacitor current control model for single-phase stand-alone inverters. The single-phase stand-alone inverter is analyzed via modeling, which is then used to design the controller. A design methodology is proposed to maximize the bandwidth of the feedback controller. Subsequently, to compensate for the problems caused b…	1
83	This work presents a novel mixed-signal control scheme for a boost power factor correction (PFC) rectifier. The digital controller modulates the inductor peak current to produce a low-distortion ac line current in discontinuous conduction mode (DCM) and continuous conduction mode (CCM), without the need for average current sensing. A lookup table (LUT) optimizes efficiency at low input currents, …	1
84	The theoretical and experimental analysis of a modified version of the SEPIC dc-dc converter used as preregulator operating in discontinuous conduction mode (DCM) is presented in this paper. The proposed converter presents a low input current ripple operating in DCM, and the switch voltage is lower than the output voltage. The switch voltage reduction increases the converter reliability and a low…	1
85	In high-performance magnetic resonance imaging systems, the gradient driver is required to supply the gradient coil with a large current (>600 A) and a high voltage (>2000 V) to achieve a strong gradient field and a fast slew rate. In addition, extremely high fidelity for reproducing the current command from the central system is very critical to imaging quality. This paper presents the solutions…	1
86	Drug release belongs to the most challenging aspects of nanoparticles addressing molecular biology and medicine. Besides targeted delivery, obvious challenges are related to high drug load and continuous slow drug release. Based on our recently developed concept of inorganic-organic hybrid nanoparticles (IOH-NP), we here present [ZrO](2+)[AAP](2-) IOH-NPs containing the analgetic phosphate prodru…	7
87	We have reported that orally administrated acetate contributed to suppression of lipogenesis in the liver and to reduction of lipid accumulation in the adipose tissue of Otsuka Long-Evans Tokushima Fatty (OLETF) rats. The aim of this study was to investigate the effect of acetate on skeletal muscle and adipose tissues. Treatment with acetate showed a higher rate of oxygen consumption and a smalle…	10
88	Acetate has been found to have an inhibitory effect on the activity of carbohydrate-responsive element-binding protein (ChREBP) in cultured hepatocytes, this being a transcription factor that regulates several genes required for the conversion of glucose to fatty acids in the liver. The aim of this study was to investigate whether an oral administration of acetate would contribute to reducing lyp…	10
89	Research was carried out for the appraisal of toxic and anti-enzymetic action of acetone extracts of Datura inoxia and Azadirachta indica against Tribolium castaneum, Trogoderma granarium and Sitophilus granarius in the grain research training and storage management cell of department of entomology and in protein molecular biology laboratory (PMBL) department of biochemistry (UAF) during the year…	7
90	Bacterial community analyses of samples from a pilot plant for the treatment of acid mine drainage (AMD) from the lignite-mining district in Lusatia (East Germany) had previously demonstrated the dominance of two groups of acidophilic iron oxidizers: the novel candidate genus "Ferrovum" and a group comprising Gallionella-like strains. Since pure culture had proven difficult, previous studies have…	7
91	In this study, laccase from Trametes versicolor was immobilized in poly(acrylamide-crotonic acid)/sodium alginate [P(AAm-CrA)/alginate], poly(acrylamide-crotonic acid)/K-carrageenan [(P(AAm-CrA)/K-car)], poly(acrylamide-citraconic acid)/sodium alginate (P(AAm-CA)/alginate), and poly(acrylamide-citraconic acid)/K-carrageenan (P(AAm-CA)/K-car) semi-interpenetrating network by entrapment method. Opt…	7
92	c-Myc overexpression has been implicated in several malignancies including gastric cancer. Here, we report that acidified bile acids enhance tumor progression and telomerase activity in gastric cancer via c-Myc activation both in vivo and in vitro. c-Myc mRNA and protein levels were assessed in ten primary and five local recurrent gastric cancer samples by quantitative real-time polymerase chain …	9
93	Thermoelectric (TE) materials are important for the sustainable development because they enable the direct harvesting of low-quality heat into electricity. Among them, conducting polymers have attracted great attention arising from their advantages, such as flexibility, nontoxicity, easy availability, and intrinsically low thermal conductivity. In this work, a novel and facile method is reported …	0
94	Background: Carbapenem-resistant Acinetobacter baumannii has emerged as an important cause of infection in burn patients. This study aimed to characterize the antimicrobial susceptibility pattern, determine the prevalence of oxacillinase and metallo-beta-lactamase (MBL) genes, and type the A. baumannii isolates obtained from burn patients. Methods: During a 1-year period, a total of 40 nonduplica…	9
95	The aim of the present study was to investigate the resistance of Acinetobacter baumannii, which was induced by cefepime (FEP), cefoperazone-sulbactam (SCF), tazobactam (TZP), levofloxacin (LEV), amikacin (AK), imipenem (IPM), and ciprofloxacin (CIP), in vitro. Multi-step drug resistance selection of 16 A. baumannii strains was performed using seven antibacterial agents (FEP, TZP, CIP, AK, IPM, S…	9
96	We characterized 72 isolates with reduced susceptibility to carbapenems (50 Acinetobacter spp., 13 Proteus mirabilis, five Escherichia coli, one Morganella morganii, one Enterobacter cloacae, one Providencia rettgeri, and one Pseudomonas aeruginosa) from a hospital in Sofia, Bulgaria. Different -lactamase genes were identified by polymerase chain reaction and sequencing. Bacterial strain typing w…	9
97	Background Acotiamide is widely used to improve symptoms in patients with functional dyspepsia (FD) in multiple large-scale clinical studies, but there are few reports about the drug's mechanism of action. The aim of this study was to assess the effects of acotiamide on gastric accommodation and gastric emptying, gastrointestinal symptoms, and health-related quality of life (HR-QOL) in a placebo-…	5
98	The objective of this study was to determine global gene expression in relation to Vestibular schwannomas (VS) growth rate and to identify signal transduction pathways and functional molecular networks associated with growth. Repeated magnetic resonance imaging (MRI) prior to surgery determined tumor growth rate. Following tissue sampling during surgery, mRNA was extracted from 16 sporadic VS. Do…	7
99	This work presents a method to determine mechanical transfer functions from forces, acting on the stator teeth of an electrical machine, to surface velocities at sound radiating surfaces. The method allows an efficient analysis of drive trains in their target application and real environment. The determined transfer functions are used in a transient acoustic model for the simulation of electrical…	1
100	Conversion of mechanical forces, vibrations and sound which have energy in the range of milli- to tens of watts (also referred to as "small kinetic energies" in this paper) into electricity has received global attention owing to the potential in powering electronic devices. However, most of the small kinetic energy generators can only generate electric power below 1 mu W/cm(3). As a result, an en…	0
101	Intergeneric hybridization is an important strategy to introgress alien genes into common wheat for its improvement. But presence of cross ability barrier mechanism regulated by Kr1 gene played a major destructive role for hybridization than other reported genes. In order to know the underlying molecular mechanism and to dissect out this barrier, a new annealing system, ACP (anneling control prim…	10
102	Objective: To unravel the interplay between HIV-1 and its host cell, the effect of HIV-1 infection on cellular gene expression was investigated. Methods: HIV-1(SF33)-infected and uninfected H9 T cells were screened by differential display and RNase protection assay. The finding (PDS5A) was confirmed in HIV-1(Lai)-infected P4-CCR5 HeLa cells, which were also examined after PDS5A siRNA knockdown in…	10
103	Powder coatings have been receiving attention because they are environmentally friendly. They do not contain solvents in their composition, and their components have decorative and corrosion-protection functions, among many others. However, the presence of polymers in their composition increases the risk of combustion in adverse situations. In this context, this study aims to develop and characte…	6
104	Purpose/Background: The aim of this study was to evaluate the effects of quetiapine XR and lithium on actigraphy-measured circadian parameters in patients with bipolar II depression. Methods/Procedures: This was an 8-week, open-label, prospective, randomized comparative study. The assessments included the 17-item Hamilton Depression Rating Scale score and actigraphic measures concerning the previ…	5
105	Actinobacteria are Gram-positive bacteria commonly found in soil, freshwater and marine ecosystems. In this investigation, bias in codon usages of ninety actinobacterial genomes was analyzed by estimating different indices of codon bias such as Nc (effective number of codons), SCUO (synonymous codon usage order), RSCU (relative synonymous codon usage), as well as sequence patterns of codon contex…	7
106	Mirror neurons (MNs) are a fascinating class of cells originally discovered in the ventral premotor cortex (PMv) and, subsequently, in the inferior parietal lobule (IPL) of the macaque, which become active during both the execution and observation of actions. In this review, I will first highlight the mounting evidence indicating that mirroring others' actions engages a broad system of reciprocal…	3
107	In this paper a new framework is introduced to develop a coupled active and reactive market in distribution networks. Distributed energy resources (DERs) such as synchronous machine-based distributed generations and wind turbines offer their active and reactive powers to the proposed market. For the considered DERs, multicomponent reactive power bidding structures are introduced based on their ca…	0
108	A highly reconfigurable merged analog baseband (MABB) with not only tunable bandwidth (BW), gain, and order but also reconfigurable power, noise, and linearity is proposed for multistandard integrated wireless receivers in this brief. The MABB could arrange the total gain to different stages for noise and linearity tradeoffs by introducing the merged biquad topology. To save power, the operationa…	2
109	With the development of integrated circuits, the fully integrated continuous time filter has been focused widely. A Nth-order universal filter based on Current Feedback Operational Amplifier (CFOA) is proposed. Compared with available circuits, the proposed circuit using less components (2n CFOAs, n capacitors, and 3n resistors) can realize the universal filter functions without changing circuit …	2
110	This paper presents different state feedback approaches of finite control set model predictive control (FCS-MPC) applied to a grid-connected voltage-source converter (VSC) with an LCL filter. Besides converter-side current feedback, two multivariable control approaches and line-side current control are introduced and compared based on theoretical and experimental evaluation. As the LCL filter int…	1
111	Capacitor current feedback active damping is extensively used in grid-connected converters with an LCL filter. However, systems tends to become unstable when the digital control delay is taken into account, especially in low switching frequencies. This paper discusses this issue by deriving a discrete model with a digital control delay and by presenting the stable region of an active damping loop…	1
112	The high-power grid-connected inverters with LCL filters have been widely used. Current control plays a key role in the grid-connected inverter control system. To cope with the inherent resonance of the LCL filter, active damping (AD) methods are usually employed. However, the AD performance is impaired by control delays which are introduced in the digital control implementation process. Besides,…	1
113	Resonant poles of LCL filters may challenge the entire system stability especially in digital-controlled pulse width modulation (PWM) inverters. In order to tackle the resonance issues, many active damping solutions have been reported. For instance, a notch filter can be employed to damp the resonance, where the notch frequency should be aligned exactly to the resonant frequency of the LCL filter…	1
114	Control of the LCL-type three-phase grid-connected converter is difficult due to high resonance peak of the LCL filter. Active damping is the state-of-the-art solution to this problem, but the damping performance will be affected by the inherent time delay of digital control, especially for high-power low switching frequency applications. Based on a discrete-time stability analysis of an LCL-type…	1
115	The wind power generation techniques are continuing to develop and increasing numbers of doubly fed induction generator (DFIG)-based wind power systems are connecting to the on-shore and off-shore grids, local standalone weak networks, and microgrid applications. The impedances of the weak networks are too large to be neglected and require careful attention. Due to the impedance interaction betwe…	1
116	Energy storage systems (ESSs) are generally planned based on the active power. While, reactive power is another important aspect of the ESSs that has not been adequately addressed and discussed. Moreover, ESSs are often managed individually, but coordinated planning on the ESSs and distributed generators (DGs) may result in more suitable outcomes. In order to address these issues, a coordinated E…	0
117	In this paper we present an analysis of the voltage amplifier needed for double differential (DD) sEMG measurements and a novel, very simple circuit for implementing DD active electrodes. The three-input amplifier that standalone DD active electrodes require is inherently different from a differential amplifier, and general knowledge about its design is scarce in the literature. First, the figure…	2
118	The performance of some Fourier transform based fundamental current detection algorithms is evaluated and compared in this paper. Some difficult conditions are imposed by a load which draws a highly distorted current with a slight fluctuation, i. e. with non-equal semi-periods. The implemented algorithms are Recursive Discrete Fourier Transform (RDFT), Discrete Fourier Transform (DFT) implemented…	1
119	A high-efficiency, high-power-density buffer architecture is proposed for power pulsation decoupling in power conversion between dc and single-phase ac. We present an active decoupling solution that yields improved efficiency and reduced circuit complexity compared to existing solutions. In the proposed architecture, the main energy storage capacitor is connected in series with an active buffer c…	1
120	A power divider/combiner circuit, which simultaneously achieves wide bandwidth, flat gain characteristics, and bidirectional operation, is proposed for multichannel broadband system applications. The proposed circuit utilizes cascode-based bidirectional amplifier cores, which steer the operation modes between a divider and a combiner depending on the control input, and a two-stage distributed-amp…	1
121	Equivalently implementing a generalized memristor by using common components and then making a nonlinear circuit with a reliable property, are conducive to experimentally exhibit the nonlinear phenomena of the memristive chaotic circuit and show practical applications in generating chaotic signals. Firstly, based on a memristive diode bridge circuit, a new first-order actively generalized memrist…	2
122	Transformation of research in all biological fields necessitates the design, analysis and, interpretation of large data sets. Preparing students with the requisite skills in experimental design, statistical analysis, and interpretation, and mathematical reasoning will require both curricular reform and faculty who are willing and able to integrate mathematical and statistical concepts into their …	7
123	An active matrix organic light emitting diode (AMOLED) display driver IC, enabling real-time thin-film transistor (TFT) nonuniformity compensation, is presented with a hybrid driving method to satisfy fast driving speed, high TFT current accuracy, and a high aperture ratio. The proposed hybrid column-driver IC drives a mobile UHD (3840 x 2160) AMOLED panel, with one horizontal time of 7.7 mu s at…	2
124	\There are many factors that affect the performance of active power filter, which is a key factor for command current tracking control. Aiming at the deficiency of traditional PR controller, this paper puts forward an improved PR controller-vector resonant controller. The controller has the advantages of stronger anti-interference ability and greater gain at the resonance point, and it can improv…	1
125	This paper presents a power electronic converter used to redistribute the power among the phases in unbalanced power systems, which is supposed to be designed based on the involved degree of unbalance. A bidirectional converter is chosen for this purpose, whose modeling is presented in the dq0 system. This solution can be considered as part of a unified control system, where conventional active p…	1
126	This paper reports a source follower-based active RC filter topology for RF front-ends in wideband systems. In the proposed active RC filter, the noise figure and bandwidth are improved through adopting the proposed sub-1 Omega Z(out) source follower, which replaces the conventional operational amplifier-based unity gain buffer and through simply changing its location in the filter. Applying the …	2
127	Recently, we have reported on a compact microcontroller-based unit developed to accurately synchronize excimer laser pulses (Mingesz et al. 2012 Fluct. Noise Lett. 11, 1240007 (doi:10.1142/S021947751240007X)). We have shown that dithering based on random jitter noise plus pseudorandom numbers can be used in the digital control system to radically reduce the long-term drift of the laser pulse from…	1
128	The current-mode first-order allpass filter (APP) using only the active elements has been studied in the present paper. The proposed circuit comprises two operational transconductance amplifiers (OTAs) and one operational amplifier (OA) which is suitable to future development into an integrated circuit. The pole frequency and phase response can be electronically adjusted with changing the dc bias…	2
129	An 8th-order Cheybshev-II ladder active-RC BPF was fabricated in a 40 nm CMOS low-leakage digital process. A new technique to design for zero capacitance spread (ZCS) is reported to enable the application of integrator frequency compensation (IFC). Combined with wideband op-amps employing a current-reusing, split-path feed-forward compensation (FFC) technique, significant power savings is achieve…	2
130	Aims: Activin E is a newly identified member of the transforming growth factor-beta superfamily. To assess the role of activin E in glucose/energy metabolism, we investigated the transcriptional regulation of activin E in the liver. Main methods: Northern blotting, Western blotting, quantitative real-time polymerase chain reaction (PCR), reporter assays and chromatin immunoprecipitation assays we…	10
131	Background and purpose: Few studies have examined why some patients with dementia stop attending medical consultations. We conducted a retrospective study to investigate factors associated with discontinuous clinic attendance. Methods: Participants were 988 patients with dementia from university hospital (UH) clinics and affiliated local hospital (LH) clinics. We compared continuous and discontin…	5
132	This paper presents the A-Diakoptics methodology (Diakoptics based on actors) for the high performance simulation of microgrids. Microgrids are clusters of loads and microsources that operate within a single controllable system, which provides electricity and heat to its local area even if they get separated from the distribution system. Several commercial solutions are addressing this topic usin…	0
133	This paper presents a digital control technique to achieve valley switching in a bidirectional flyback converter used to drive a dielectric electroactive polymer-based capacitive incremental actuator. This paper also provides the design of a low input voltage (24 V) and variable high output voltage (0-2.5 kV) bidirectional dc-dc flyback converter for driving a capacitive incremental actuator. The…	1
134	The mother's immune system has to adapt to pregnancy accepting the semi-allograft fetus and preventing harmful effects to the developing child. Aberrations in feto-maternal immune adaptation may result in disease of the mother, such as liver injury. Five pregnancy-associated liver disorders have been described so far, however, little is known concerning immune alterations promoting the respective…	8
135	Background: Reporting new cases of enterovirus (EV)-D68-associated acute flaccid myelitis (AFM) is essential to understand how the virus causes neurological damage and to characterize EV-D68 strains associated with AFM. Case presentation: A previously healthy 4-year-old boy presented with sudden weakness and limited mobility in his left arm. Two days earlier, he had an upper respiratory illness w…	7
136	Acute Graft-versus-Host Disease (GvHD) remains a major complication of allogeneic haematopoietic stem cell transplantation, with a significant proportion of patients failing to respond to first-line systemic corticosteroids. Reliable biomarkers predicting disease severity and response to treatment are warranted to improve its management. Thus, we sought to determine whether pentraxin 3 (PTX3), an…	8
137	Objective and design Cisplatin-based chemotherapy has been widely used in the perioperative period of cancer surgery, which exacerbates the risk of renal injury. In this study, we examined whether dexmedetomidine (DEX), a commonly used anesthetic adjuvant, shows a protective effect against cisplatin-induced acute kidney injury. Materials Acute kidney injury in mice was induced by cisplatin. Treat…	9
138	Background: Cell necrosis, oxidative damage, and fibrogenesis are involved in cirrhosis development, a condition in which insulin-like growth factor 1 (IGF-1) levels are diminished. This study evaluates whether the exogenous administration of low doses of IGF-1 can induce hepatoprotection in acute carbon tetrachloride (CCl4)-induced liver damage compared to healthy controls (Wt Igf(+/+)). Additio…	9
139	Adenoviruses cause a variety of diseases that range from mild to fatal in vulnerable patients. Its evolution occurs as a process of selection pressure; for example, genetic recombination generates intermediate strains that can be more infectious or pathogenic than parental strains. This study sought to determine the diversity of circulating adenoviruses in Paraguayan children less than 5 years of…	7
140	Acute lymphoblastic leukemia (ALL) is the most common cancer in children. While survival rates for ALL have improved, central nervous system (CNS) relapse remains a significant cause of treatment failure and treatment-related morbidity. Accordingly, there is a need to identify more efficacious and less toxic CNS-directed leukemia therapies. Extensive research has demonstrated a critical role of t…	9
141	RNA-sequencing of the patient's bone marrow detected fusion transcripts in which the coding sequence of the FAM53B gene (from 10q26) was fused to a genomic sequence (from 19q13) that mapped upstream of the SLC7A10 locus. Reverse transcription-polymerase chain reaction together with Sanger sequencing verified the presence of this fusion transcript. The FAM53B fusion transcript is not expected to p…	9
142	Purpose ETV6/RUNX1(+) acute lymphoblastic leukemia (ALL), which is the most common genetic subtype of pediatric ALL, has a favorable prognosis. In this study, we analyzed the outcome of ETV6/RUNX1 (+) ALL patients treated at our institution with the aim of identifying significant prognostic variables. Materials and Methods Sixty-three patients were diagnosed with ETV6/RUNX1(+) ALL from 2005 to 20…	9
143	IntroductionThe translocation t(12;21)(p13;q22) resulting in the fusion gene ETV6-RUNX1, is the most frequent gene fusion in childhood B lymphoblastic leukemia. In the Nordic Society of Paediatric Haematology and Oncology ALL-2008 treatment protocol, treatment stratification in B-lineage ALL is based on results of minimal residual disease (MRD) analysis with fluorescence-activated cell sorting (F…	9
144	Glucocorticoids (GCs) induce apoptosis in lymphoid lineage cells and are therefore used in the therapy of acute lymphoblastic leukemia (ALL) and related malignancies. MicroRNAs (miRNAs) and the related mirtrons are similar to 22 nucleotide RNAs derived from polymerase-II transcripts and implicated in the control of essential biological functions, including apoptosis. Whether GCs regulate miRNA-en…	10
145	Treatment of acute myelogenous leukemia (AML) over the past four decades remains mostly unchanged and the prognosis for the majority of patients remains poor. Most of the significant advances that have been observed are in defining cytogenetic abnormalities, as well as the genetic and epigenetic profiles of AML patients. While new cytogenetic and genetic aberrations such as the FLT3-ITD and NPM1 …	9
146	The mammalian target of rapamycin (mTOR) has recently been implicated in leukaemic cell growth, tumour-associated angiogenesis and expression of vascular endothelial growth factor (VEGF). We examined whether mTOR plays a role as regulator of growth and VEGF-expression in acute myeloid leukaemia (AML). Three mTOR-targeting drugs, rapamycin, everolimus (RAD001) and CCI-779, were applied. The effect…	10
147	Background/Purpose: Mutations in the tet oncogene family member 2 gene (TET2) are frequently found in adult patients with acute myeloid leukemia (AML). Reports of TET2 mutations in children are limited. We assessed the prevalence of TET2 mutations in Taiwanese children with AML and analyzed their prognosis. Methods: Between 1997 and 2010, a total of 69 consecutive children with AML were enrolled …	7
148	Several studies have reported previously that acute myeloid leukemia (AML) may express WT1 detected by RT-PCR and/or Northern blotting. The diagnostic utility of WT1 expression in AML using immunohistochemistry has not been reported previously. Paraffin-embedded tissue sections from 55 AML, 12 acute lymphoblastic leukemia (ALL), and 10 normal bone marrow specimens were immunostained for WT1 (anti…	10
149	The karyotype is critical for the evaluation of acute myeloid leukemia (AML) at diagnosis. Cytogenetic abnormalities detected in AML are one of the most powerful independent prognostic factors. It impacts on the choice of treatment in clinical trials. All chromosomes can be targeted, common chromosomal abnormalities are recurrent and may be associated with a cytological well-defined type. In 40% …	7
150	Purpose: To correlate visual acuity outcomes and clinical features with quantitative PCR DNA copy number in patients with acute retinal necrosis (ARN). Methods: Retrospective, consecutive case series. Results: In total, 14 eyes of 13 patients were diagnosed with ARN, based on the American Uveitis Society criteria, and were followed for a mean of 324.5 days (median 250.5 days, SD +/- 214 days). An…	9
151	This review summarizes present evidence for the role of YKL-40 in the diagnosis, prognosis and cause of cardiovascular and alcoholic liver disease. The question of whether YKL-40 is merely a marker or a causal factor in the development of cardiovascular and liver disease is addressed, with emphasis on the Mendelian randomization design. The Mendelian randomization approach uses genetic variants a…	7
152	Acyclovir resistance is rarely seen in herpes simplex virus (HSV) type I encephalitis. Prevalence rates vary between 0.5 % in immunocompetent patients (Christophers et al. 1998; Fife et al. 1994) and 3.5-10 % in immunocompromised patients (Stranska et al. 2005). We report a 45-year-old, immunocompetent (negative HIV antigen/antibody testing), female patient, without previous illness who developed…	9
153	Introduction: The recent approval of adalimumab (trade name Humira, Abbvie inc.) by the FDA for the treatment of noninfectious intermediate, posterior and panuveitis marks the first on label' non-corticosteroid drug available to ophthalmologists. Immunomodulatory (IMT) and biologic agents have long been shown to be effective in inducing remission of chronic uveitis but have remained as orphan dru…	8
154	Aims: Trophoblast fusion in the placenta is prerequisite to successful pregnancy and the pathological conditions related to it. The presence of syncytin-1, is not sufficient to explain the complete event and ADAM12 is a major co-player candidate. Via differential splicing, the ADAM12 gene produces a short and a long form, being the ADAM12-S and the ADAM12-L respectively. Methods and results: We i…	10
155	This paper proposes an adaptive controller with an improved high-frequency injection method for sensorless synchronous reluctance drive systems. A mathematical model is presented to show that the use of a high-frequency injection method that takes into account the effects of unequal mutual-inductances and the influence of speed reduces the rotor position estimation error. The adaptive speed contr…	1
156	In this paper, a current sensorless adaptive secondary-side control is proposed for the series resonant converter (SRC), making it a good candidate for MHz 48 voltage regulators. By means of varying ac equivalent resistance, the output voltage regulation is achieved by controlling the duty cycle of the synchronous MOSFET. By taking advantage of the secondary-side control, SRCs can operate under z…	1
157	A recursive smoothing filter employing a bank of fading-memory polynomial sub-filters is presented. Variance estimates are used to mix the outputs of the sub-filters, imparting variable gain and phase characteristics that permit it to automatically adapt to signal parameter changes. The proposed adaptive technique does not involve the estimation of plant parameters; therefore, it may be used in b…	1
158	In this paper, a novel mixed iterative adaptive dynamic programming (ADP) algorithm is developed to solve the optimal battery energy management and control problem in smart residential microgrid systems. Based on the data of the load and electricity rate, two iterations are constructed, which are P-iteration and V-iteration, respectively. The V-iteration is implemented based on value iteration, w…	0
159	This paper proposes a dimmable energy-efficient light-emitting diode (LED) driver for applications in interior lighting. High efficiency is achieved by an adaptive voltage regulation, which minimizes power losses in the linear current regulator. A digital control mechanism employing a resistive digital-to-analog converter for feeding the analog feedback input of a dc-dc converter is introduced. I…	1
160	Environmental governance systems are under greater pressure to adapt and to cope with increased social and ecological uncertainty from stressors like climate change. We review principles of social cognition and decision making that shape and constrain how environmental governance systems adapt. We focus primarily on the interplay between key decision makers in society and legal systems. We argue …	3
161	Adjuvants are substances added to vaccines to improve their immunogenicity. Used for more than 80years, aluminum, the first adjuvant in human vaccines, proved insufficient to develop vaccines that could protect against new challenging pathogens such as HIV and malaria. New adjuvants and new combinations of adjuvants (Adjuvant Systems) have opened the door to the delivery of improved and new vacci…	8
162	In recent years, immunotherapy has gained renewed interest as an alternative therapeutic approach for solid tumors. Its premise is based on harnessing the power of the host immune system to destroy tumor cells. Development of immune-mediated therapies, such as vaccines, adoptive transfer of autologous immune cells, and stimulation of host immunity by targeting tumor-evasive mechanisms have advanc…	8
163	Matrix metalloproteinases (MMPs) and tissue inhibitors of metalloproteinases (TIMPs) are thought to be predominant proteases and protease inhibitors involved in the pathogenesis of inflammatory bowel diseases (IBD) through their ability to remodel the extracellular matrix (ECM) in response to inflammatory stimuli and by their immunomodulating effects. An imbalance between MMPs and TIMPs has been …	7
164	CRISPR-Cas are self-/nonself-discriminating systems found in prokaryotic cells. They represent a remarkable example of molecular memory that is hereditarily transmitted. Their discovery can be considered as one of the first fruits of the systematic exploration of prokaryotic genomes. Although this genomic feature was serendipitously discovered in molecular biology studies, it was the availability…	7
165	In this chapter has been proposed a robust sensorless cascade control scheme for a Permanent Magnet Synchronous Motor (PMSM) drive. A Discrete Time Variable Structure Control (DTVSC) is considered and the rotor position and speed are obtained through an Adaptive Extended Kalman Filter (AEKF). The performance of the filter is improved by an on line adjustment of the input and measurement noise cov…	1
166	This paper presents a power system harmonic elimination using the mixed adaptive linear neural network and variable step-size leaky least mean square (ADALINE-VSSLLMS) control algorithm based active power filter (APF). The weight vector of ADALINE along with the variable step-size parameter and leakage coefficient of the VSSLLMS algorithm are automatically adjusted to eliminate harmonics from the…	1
167	The proposed frequency-locked loop (FLL) utilizes the flat frequency response characteristics of the moving window filter (MWF) in closed-loop and adaptive sampling pulse adjustment for capacitance measurement. An operational amplifier (op-amp) based relaxation oscillator generates a square wave whose fundamental sine wave is extracted by MWF. Then, the fundamental sine wave is tracked by the FLL…	2
168	The proof of principle of an acquisition system of +/-50ppm repeatability, 10 V range, real-time delay less than 1.2 its is presented. The system will be integrated into the digital control loop of a high -voltage modulator under design at ETH Zurich and University of Laval for the new particle accelerator under study at CERN, the Compact LInear Collider (CLIC). Initial specifications are present…	1
169	In comparison with conventional operational amplifier, ring amplifier can achieve better power efficiency for switched capacitor circuits. However, the cascade-inverter architecture of ring amplifier may suffer from undesirable oscillation which has a great impact on transient stability. This paper presents a latched-based ring amplifier which is capable of decreasing the probability of oscillati…	2
170	Background/Aims: The organization of actin cytoskeleton in podocyte foot processes plays a critical role in the maintenance of the glomerular filtration barrier. The cAMP pathway is an important regulator of the actin network assembly in cells. However, the role of the cAMP pathway in podocytes is not well understood. Type 1 adenylate cyclase (Adcy1), previously thought to be specific for neurona…	10
171	The endogenous oxytocin system plays a vital role in facilitating parturition, lactation and social interaction in humans and other mammals. It also impacts on a number of important endocrine, immune and neurotransmitter systems. A well-regulated oxytocin system has been proposed to increase resilience, and therefore reduce the likelihood of an individual developing mental illness or substance de…	4
172	Background and aims Deficits in social cognitive abilities including emotion recognition and theory of mind (ToM) can play a significant role in interpersonal difficulties observed in alcohol use disorder (AUD). This meta-analysis aims to estimate mean effect sizes of deficits in social cognition inAUD and examines the effects of demographic and clinical confounding factors on the variability of …	3
173	Aims To investigate whether: (1) childmaltreatment is associated with life-time cannabis use, early-onset cannabis use, daily cannabis use and DSM-IV cannabis abuse in young adulthood; and (2) behaviour problems, tobacco use and alcohol use at age 14 are associated with cannabis use. Design Birth cohort using linked government agency child protection data to define exposure to child maltreatment.…	4
174	The purpose of this project was to examine the emotional health and wellbeing of Canadian caregivers of persons with significant mental health or addictions problems. We assessed the emotional health of caregivers by care-receiver condition type (i.e. mental health or addictions vs. physical or other health problems), levels of caregiver stress and methods particularly for reducing stress among c…	5
175	Defined as sexually explicit material that elicits erotic thoughts, feelings, and behaviours, internet pornography is a prevalent form of media that may facilitate problematic use and craving for engagement. Research suggests that superordinate cognitions and information processing, such as desire thinking and metacognition, are central to the activation and escalation of craving in addictive beh…	5
176	In many low-to-mid power applications, critical mode boost power factor corrector converters are widely used because of its low switching loss and simple control. However, near the zero crossing of the input line voltage, an input current distortion and a low power factor are caused by delayed switching period and negative input currents. Generally, an additional on-time method according to the i…	1
177	For Siewert type II adenocarcinoma of the esophagogastric junction (AEJ), the optimal surgical approach and extent of lymph nodes dissection remain controversial. Immunohistochemistry (IHC) has been reported to be available for identifying lymph node micrometastasis (LNMM) in patients with AEJ. This was a prospective case series of patients who underwent R0 resection and lower mediastinal lymphad…	9
178	Aims: Human papillomavirus (HPV) is known as causative for squamous cell carcinoma (SCC) of the oropharynx, but is also found not infrequently in carcinomas of the sinonasal tract. Recently, a subset of these carcinomas was recognized to harbour HPV33 and have a significant morphological overlap with adenoid cystic carcinoma (ACC), a rare and aggressive carcinoma originating in the minor salivary…	9
179	The aim of the present study was to investigate the role of chemokine (C-X-C motif) ligand 12 (CXCL12) and its receptor, chemokine (C-X-C motif) receptor 4 (CXCR4) in the pathogenesis of adenomyosis (AD). Immunohistochemistry and reverse transcription-quantitative polymerase chain reaction analysis were used to measure the protein and mRNA expression of CXCL12 and CXCR4 in eutopic endometrial and…	9
180	Objective: We investigated the expression and potential roles of interleukin (IL)-2, IL-4, IL-6, IL-10, IL-17A, IL-37, Interferon (IFN)-gamma, and Tumor Necrosis Factor (TNF) in patients with adenomyosis. Materials and methods: This prospective study examined 16 women with histologically proven adenomyosis and 52 women without adenomyosis, all of whom were undergoing a hysterectomy for non-endome…	8
181	Objectives: Inflammatory response and cytokine activation are markedly stimulated in skeletal muscle during various conditions. Interleukin-6 (IL-6), a pro-inflammatory cytokine, has pleiotropic effects on skeletal muscle. Adenosine, released by all cell types, binds to a class of G protein-coupled receptors to induce various skeletal muscle effects. The aim of this work was to investigate whethe…	9
182	Adenosine triphosphate- binding cassette proteins constitute a large family of active transporters through extracellular and intracellular membranes. Increased drug efflux based on adenosine triphosphate- binding cassette protein activity is related to the development of cancer cell chemoresistance. Several articles have focused on adenosine triphosphate- binding cassette gene expression profiles…	9
183	Background:To perform a molecular epidemiological analysis of viral conjunctivitis among excess conjunctivitis cases recorded at the University Hospital of Patras, Greece, for the period March to June 2012. Methods: A structured questionnaire containing demographic and clinical data was developed in order to collect retrospective data on the cases. Eye swab specimens were collected and molecular …	9
184	The dopamine receptor-D4 and the dopamine transporter have been investigated for their role in attention deficit hyperactivity disorder (ADHD) in children. Reports of their genetic association with ADHD have shown mixed results. The aim of the study was to evaluate the association of variable number tandem repeats (VNTRs) of the DRD4 and DAT1 genes with ADHD in children. A pilot 1:1 case control …	6
185	Objective-Endothelial activation is implicated in atherogenesis and diabetes. The role of peroxisome proliferator-activated receptor-delta (PPAR-delta) in endothelial activation remains poorly understood. In this study, we investigated the anti-inflammatory effect of PPAR-delta and the mechanism involved. Methods and Results-In human umbilical vein endothelial cells (HUVECs), the synthetic PPAR-d…	10
186	Aims/hypothesis The aim of this study was to investigate changes in insulin sensitivity and expression of the gene encoding resistin (Retn) in adipocytes from long-term nitric oxide (NO)-deficient rats. Methods Male Sprague-Dawley rats received N-omega-nitro-Larginine methyl ester (L-NAME 0.5 mg/ml) in their drinking water for 4 weeks, while control rats received plain drinking water. During the …	10
187	Leptin is an adipocytokine that regulates body weight, and maintains energy homeostasis by promoting reduced food intake and increasing energy expenditure. Leptin expression and secretion is regulated by various factors including hormones and fatty acids. Butyrate is a short-chain fatty acid that acts as source of energy in humans. We determined whether this fatty acid can play a role in leptin e…	10
188	Expression of the GLUT4 (glucose transporter type 4 isoform) gene in adipocytes is subject to hormonal or metabolic control. In the present study, we have characterized an adipose tissue transcription factor that is influenced by fasting/refeeding regimens and insulin. Northern blotting showed that refeeding increased GLUT4 mRNA levels for 24 h in adipose tissue. Consistent with an increased GLUT…	10
189	Background: Autologous fat grafting is a prevalent technique used for softtissue augmentation; however, the poor survival rate of the grafted tissue remains a drawback of this method. Although adipose-derived stem cells (ASCs) are an attractive candidate for enhancing graft retention, the poor posttransplantation viability of these cells limits their application. Here we investigated whether over…	9
190	Angiogenesis, a process induced by hypoxia in visceral white adipose tissues (vWAT) in the context of obesity, mediates obesity-induced metabolic dysfunction and insulin resistance. Chronic intermittent hypoxia (IH) and sustained hypoxia (SH) induce body weight reductions and insulin resistance of different magnitudes, suggesting different hypoxia inducible factor (HIF)-1 alpha-related activity. …	9
191	Adipose tissue is a rich source of multipotent mesenchymal stem-like cells, located in the perivascular niche. Based on their surface markers, these have been assigned to two main categories: CD31(-)/CD45(-)/CD34(+)/CD146(-) cells (adventitial stromal/stem cells [ASCs]) and CD31(-)/CD45(-)/CD34(-)/CD146(+) cells (pericytes [PCs]). These populations display heterogeneity of unknown significance. W…	9
192	Extensive research has been performed to determine the effect of freezing protocol and cryopreservation agents on the viability of adipose tissue-derived stromal/stem cells (ASCs) as well as other cells. Unfortunately, the conclusion one may draw after decades of research utilizing fundamentally similar cryopreservation techniques is that a barrier exists, which precludes full recovery. We hypoth…	9
193	The long-term effect of feeding the catecholamine analog ractopamine (RAC; ractopamine hydrochloride, Elanco Animal Health, Indianapolis, IN) on the expression of genes involved in energy and lipid metabolism in subcutaneous adipose tissue was studied. Large White pigs (84 kg) were fed corn- and soybean meal-based diets supplemented with 0, 20, or 60 mg/kg of RAC for 14, 28, or 42 d. Expression (…	10
194	Conveyor systems allow quick and efficient transportation for a wide variety of materials, which make them very popular in the material handling and packaging industries. Many kinds of conveying systems are available and used according to the various needs of different industries. Adjustable speed drives are used for the operation of the conveyors used in a number of industries. We can use adjust…	1
195	Four groupA streptococcal glycolipopeptide vaccine candidates with different lipidic adjuvanting moieties were prepared and characterized. The immunogenicity of the compounds was evaluated by macrophage and dendritic cell uptake studies and by in vivo quantification of systemic IgG antibody by ELISA. Three of the candidates showed significant induction of the IgG response.	8
196	Despite the immense public health successes of immunization over the past century, effective vaccines are still lacking for globally important pathogens such as human immunodeficiency virus, malaria, and tuberculosis. Exciting recent advances in immunology and biotechnology over the past few decades have facilitated a shift from empirical to rational vaccine design, opening possibilities for impr…	8
197	Critical issues about scientific reproducibility have been raised about biomedical research, including the reliability of data and analyses within a given study. The case example in this article examined a reproducibility issue pertaining to the use of administrative data systems for evaluation of child maltreatment (CM) prevention, making use of a prevention study conducted over a decade ago tha…	4
198	Aims: Ancient DNA (aDNA) extracted from historical bones is damaged and fragmented into short segments, present in low quantity, and usually copurified with microbial DNA. A wide range of DNA quantification methods are available. The aim of this study was to compare the five most common DNA quantification methods for aDNA. Materials and Methods: Quantification methods were tested on DNA extracted…	9
199	Considerable evidence suggests that adolescent exposure to delta-9-tetrahydrocanabinol (THC), the psychoactive component in marijuana, increases the risk of developing schizophrenia-related symptoms in early adulthood. In the present study, we used a combination of behavioral and molecular analyses with in vivo neuronal electrophysiology to compare the long-termeffects of adolescent versus adulth…	3
200	Several studies have confirmed that maltreatment and abuse in childhood are related to conduct problems. Less is known about such relationships with concurrent adversities in adolescence and, also, when compared with other severe adversities and possible multiple additive effects. The study encompassed a community population of 4881 adolescents 15-16 years of age 50.1 % boys and 49.9 % girls. You…	4
201	Objective: To investigate the association between the perception of expressed emotion and psychopathology of school-going adolescents in a non-clinical sample. Methods: The cross-sectional field study was conducted in Kocaeli, Turkey, and comprised high-school students during the 2014-15 school years. Data was collected using the Information Collection Form, Strengths and Difficulties Questionnai…	5
202	This study proposes and tests a new model that seeks to explain associations between religion, spirituality and health outcomes among adolescents. Specifically, we test for mediating effects of perceived spirituality on religion-health relations. Using data from the 4-H Study of Positive Youth Development, we find that perceived spirituality mediates religion-health relations, but that varies bas…	5
203	Purpose The aim of this study is to find out the overall prevalence rates for the major forms of abuse among adolescents in the Kingdom of Saudi Arabia and the differences in prevalence by age, gender and living arrangement. Methods The cross-sectional study was conducted in secondary high schools in five of the 13 main regions of Kingdom of Saudi Arabia during 2012. Through a multistage stratifi…	4
204	Background Studies of children with food allergy typically only include the mother and have not investigated the relationship between the amount of allergen needed to elicit a clinical reaction (threshold) and health-related quality of life (HRQL). Our aims were (i) to compare self-reported and parent-reported HRQL in different age groups, (ii) to evaluate the impact of severity of allergic react…	8
205	Pre-ejection period (PEP) reactivity to reward has been posited as a specific index of behavioral approach and incentive motivation, suggesting it might be uniquely associated with the affective and motivational deficits of anhedonia. This study evaluated PEP reactivity to a reward task as a predictor of depressive symptoms among adolescents, examining global depressive symptoms as well as specif…	5
206	Several studies have recently demonstrated that the volumes of specific brain regions are reduced in children and adolescents with post-traumatic stress disorder (PTSD) compared with those of healthy controls. Our study investigated the potential association between early traumatic experiences and altered brain regions and functions. We conducted a systematic review of the scientific literature r…	4
207	Childhood maltreatment is strongly associated with depression, which is characterized by reduced reactivity to reward. Identifying factors that mitigate risk for depression in maltreated children is important for understanding etiological links between maltreatment and depression as well as improving early intervention and prevention. We examine whether high reward reactivity at behavioral and ne…	4
208	While exposure to adverse family experiences (AFEs), subset of adverse childhood experiences (ACEs), has been associated with childhood obesity, less is known about the impact of exposures to each type of AFE. Using 2011-2012 National Survey of Children's Health data, we evaluated associations between exposure to individual AFEs and overweight/obesity status in children 10 years or older, adjusti…	4
209	BackgroundIncreasing evidence supports that mentalization deficits may have a role in the genesis of young age depression; however, few studies examined this issue in clinical populations. MethodsOutpatients aged 14-21, suffering from various psychiatric disorders, were assessed using the Mentalization Questionnaire (MZQ), the Beck Depression Inventory (BDI), and the Childhood Trauma Questionnair…	3
210	Social network sites (SNSs) are relatively new phenomena, and the relationship between SNSs and psychopathology remains unclear. The purpose of this study was to evaluate the type of SNSs depressed adolescents use and the incidence of depressive disclosure on SNSs among them. The study was designed to be cross-sectional. The sample consisted of 53 adolescents diagnosed with depressive disorder, a…	5
211	Introduction: Attention-deficit/hyperactivity disorder (ADHD) and anxiety are frequently comorbid disorders associated with different types of abnormal performance on neuropsychological tests. Although some studies have shown that comorbid anxiety alters ADHD test performance, results inconsistently show both improvements and worsening of different abilities, with failures to replicate across dif…	5
212	BackgroundNeglect is often overlooked in adolescence, due in part to assumptions about autonomy and misinterpretation of behaviors being part of normal adolescent development. Emotional maltreatment (abuse or neglect) has a damaging effect throughout the lifespan, but is rarely recognized amongst adolescents. Our review aims to identify features that adolescents experiencing neglect and/ or emoti…	5
213	Background: Rumination predicts depression in adults and adolescents. The development of rumination has been linked to parenting practices, but only limited research has investigated this and research has tended to rely on self-report parenting measures. Aims: To investigate the relationship between female adolescent rumination and maternal modelling, criticism and positivity using an observation…	5
214	An Internet-based relapse prevention supplement to adolescent substance abuse treatment programming is a promising modality to reinforce treatment gains and enhance recovery; however, an evidence base is lacking. To assess the efficacy of the online Navigating my Journey (NmJ) program. 129 adolescent-aged participants (ages 13-23) receiving substance abuse treatment participated in a randomized p…	6
215	Carotenoids are plant secondary metabolites that comprise two main groups: carotenes and xanthophylls. The latter group includes zeaxanthin which is synthesized by beta-carotene hydroxylase catalyzing the hydroxylation of the beta-rings of beta-carotene molecules. To develop tools to alter carotenoid biosynthesis in plants, we isolated a cDNA clone encoding a candidate beta-carotene hydroxylase, …	10
216	The cDNA AmphiARF , encoding a novel member of ARF family was for the first time identified from the gut cDNA library of amphioxus Branchiostoma becheri tsingtauense . The deduced amino acid sequence includes the motifs involved in GTP binding (DVGG, NKQD and SAK) and hydrolysis (GXDXXGK), and a glycine at position 2 for N-terminal myristoylation, which are all characteristic of ARFs. However, it…	10
217	In whole cell patch-clamp recordings, we characterized the L-type Ca2+ currents in bovine adrenal zona fasciculata (AZF) cells and explored their role, along with the role of T-type channels, in ACTH- and angiotensin II (ANG II)-stimulated cortisol secretion. Two distinct dihydropyridine-sensitive L-type currents were identified, both of which were activated at relatively hyperpolarized potential…	10
218	Background Although it has been well established that atrial natriuretic peptide gene-disrupted (ANPS(-/-)) mice are a useful model of salt-sensitive hypertension, surprisingly little is known about the control of their intrarenal renin-angiotensin system (RAS) and pressure-natriuresis mechanism, key components in blood pressure, fluid and electrolyte regulation. The aim of this study was to dete…	10
219	Background: Anaphylaxis is a life-threatening emergency of which reliable epidemiological data are lacking. This study aimed to analyze how quickly patients presenting with anaphylaxis were treated in emergency and whether treatment followed the European Academy of Allergy and Clinical Immunology (EAACI) guidelines. Methods: Patient data were collected between April 2009 and April 2013. Emergency…	8
220	BACKGROUND: Allergy immunotherapy can result in systemic allergic reactions and even life-threatening anaphylaxis requiring epinephrine administration. OBJECTIVE: The objective of this study was to describe epinephrine use in the clinical trial development programs of 3 rapidly dissolving sublingual immunotherapy tablets (SLITtablets; Merck & Co., Inc., Kenilworth, NJ/ALK, Horsholm, Denmark/Torii…	8
221	3 beta-Hydroxysteroid dehydrogenase type II deficiency (3 beta HSD2) congenital adrenal hyperplasia is a rare cause of ambiguous genitalia, resulting in abnormal virilisation in both 46XY and 46XX. We describe a case of 46XY ambiguous genitalia that was misdiagnosed as androgen insensitivity syndrome. The correct diagnosis was made after adrenarche. Genotyping demonstrated compound heterozygosity…	7
222	Background: Attachment anxiety and avoidance have been found to be associated with worry. A substantial body of research suggests that intolerance of uncertainty (IOU) is a phenomenon which predicts level of worry, yet the relationship between attachment, IOU and worry remains to be investigated. Methods: The present study recruited 281 participants from the community within Australia to complete…	5
223	Context: Psychosocial factors can impact lung transplant outcomes. However, it is currently unknown whether abuse survivorship influences lung transplant survival. Objective: To characterize the abuse history of adult lung transplant patients and determine whether such history is associated with mortality. Patients and Other Participants: Adult lung transplant recipients evaluated from 2000 to 20…	4
224	Background: Symptom clusters have not previously been explored among individuals with atrial fibrillation of any type. Objective: The purpose of this study is to determine the number of symptom clusters present among adults with chronic atrial fibrillation and to explore sociodemographic and clinical factors potentially associated with cluster membership. Methods: This was a cross-sectional secon…	5
225	This review discusses the unmet needs of patients with attention deficit/hyperactivity disorder (ADHD) who are transitioning into adulthood. Although awareness and recognition of ADHD in children, adolescents, and adults have improved in recent years, there is often an interruption in management of the disorder when adolescent patients transition to adult health care services. This review has the…	6
226	Recent studies have examined non-suicidal self-injury in community and clinical samples, but there is no published research on non-suicidal self-injury in individuals with autism spectrum disorder. This lack of research is surprising, since individuals with autism spectrum disorder have high rates of risk factors for non-suicidal self-injury, including depression and poor emotion regulation skill…	5
227	Field programmable gate arrays (FPGAs) have established themselves as one of the preferred digital implementation platforms in a plethora of current industrial applications, and extensions and improvements are still continuously being included in the devices. This paper reviews recent advancements in FPGA technology, emphasizing the novel features that may significantly contribute to the developm…	1
228	Research documents how exposure to adversity in childhood leads to negative health outcomes across the lifespan. Less is known about protective factors - aspects of the individual, family, and community that promote good health despite exposure to adversity. Guided by the Resilience Portfolio Model, this study examined protective factors associated with physical health in a sample of adolescents …	4
229	Background: Given growing numbers of older adults with mental and substance use disorders (MSUDs), this study examined the association between ten types of adverse childhood experiences (ACEs) and lifetime MSUDs among those aged 50+. Methods: Data (N=14,738 for the 50+ age group) came from the 2012 to 2013 National Epidemiologic Survey on Alcohol and Related Conditions. Using multivariable binary…	4
230	Background: Adverse childhood experiences (ACEs) have been associated with an increased risk of a variety of diseases, including cancer. However, research has largely ignored how ACEs impact cancer screening, a potential intermediate outcome. As such, the present study examined the association between ACEs and ever and recent use of Papanicolaou (Pap) test, among women aged 21 and older. Material…	4
231	Substantial research shows that early adversity, including child abuse and neglect, is associated with diminished health across the life course and across generations. Less well understood is the relationship between early adversity and adult socioeconomic status, including education, employment, and income. Collectively, these outcomes provide an indication of overall life opportunity. We analyz…	4
232	Adverse childhood experiences (ACEs) have been linked to increased use of tobacco products later in life. However, studies to date have ignored smokeless tobacco products. To address this, data from the 2011 Behavioral Risk Factor Surveillance System, which interviewed adults 18 years and over (N = 102,716) were analyzed. Logistic regression models were fit to estimate odds ratios of ever smoking…	4
233	Objective: To ascertain efficacy and tolerability of carbamazepine (CBZ), sodium valproate (VPA), lamotrigine (LTG) and levetiracetam (LEV) using the UKAED register (www.ukaed.info). Methods: Patients on CBZ (n=91), VPA (n=61), LTG (n=105), LEV (n=72) and healthy control subjects (CTR) on no medication (n=51) were extracted. All patients had anonymously provided information on seizure type and fr…	5
234	Background: Aeluropus lagopoides is a salt and drought tolerant grass from Poaceae family, distributed widely in arid regions. There is almost no information about the genetics or genome of this close relative of wheat that stands harsh conditions of deserts. Objectives: The main aim of this research was to isolation and characterization of salt and drought inducible genes from A. lagopoides by D…	10
235	We had previously reported that Vibrio hollisae produces aerobactin in response to iron starvation. In the present study, we identified in V hollisae ATCC33564 the aerobactin system cluster which consists of eight genes, hatCDB, iucABCD and iutA. The hatCDB genes encode proteins homologous to components of bacterial ATP binding cassette transport systems for ferric aerobactin. The iucABCD and iut…	10
236	Active Electronically Scanned Array (AESA) technology will enable next generation radars achieve better jamming resistance capability and low probability of intercept by spreading their emissions over a wide frequency range. These radars systems consist of a large number of transmit/receive modules (TRMs) which are electronically scanned in a tight time-synchronized manner. This requires digital …	1
237	Obesity continues to be a major global problem. Various cancers are related to obesity and proper understanding of their aetiology, especially their molecular tumour biology is important for early diagnosis and better treatment. Genes play an important role in the development of obesity. Few genes such as leptin, leptin receptor encoded by the db (diabetes), pro-opiomelanocortin, AgRP and NPY and…	7
238	ObjectiveThe aim of our study was to investigate, in bipolar patients, whether affect lability was associated with suicidal ideation incidence during 2-year follow-up, and which subtype of affect lability was associated with suicidal ideation. MethodA total of 319 euthymic or mildly depressed bipolar outpatients recruited in the French FondaMental Advanced Centres of Expertise for Bipolar Disorde…	5
239	Objective: To examine the association between gestational age (GA) at birth across the normal GA spectrum (37-41 weeks) and the temperament and health of 3-month old infants.Methods: The sample comprised 242 low-risk mothers and infants without chronic illnesses or severe pregnancy complications. Infant temperament was defined by three constructs: Negative Affectivity (NA), Extraversion, and Regu…	5
240	Background: The ability to recognize emotional expression is essential for social interactions, adapting to the environment, and quality of life. Emotion recognition is impaired in people with Alzheimer's disease (AD), thus rehabilitation of these skills has the potential to elicit significant benefits. Objective: This study sought to establish whether emotion recognition capacity could be rehabi…	3
241	In response to Palermo (2016, Australian Psychologist, in press) comments, some aspects of the target paper are further elaborated here. In particular, given Palermo's timely emphasis on the potential social and cultural implications of research demonstrating the beneficial consequences of negative affect, the historical background, and practical implications of the experimental evidence are elab…	3
242	The subtle relationship between feeling and thinking, affect and cognition has fascinated philosophers and writers since time immemorial, yet, empirical research on this topic was relatively neglected by psychologists until recently. There have been many claims emphasising the beneficial cognitive and behavioural consequences of positive affect. Many recent works suggest that negative affect may …	3
243	Background: One in twenty-five people suffer from a mood disorder. Current treatments are sub-optimal with poor patient response and uncertain modes-of-action. There is thus a need to better understand underlying mechanisms that determine mood, and how these go wrong in affective disorders. Systems biology approaches have yielded important biological discoveries for other complex diseases such as…	7
244	Individuals can apply different processing strategies to deal with situations they encounter. One central question in social-cognition research refers to the factors that determine reliance on different processing strategies. Parting from a functional perspective, which holds that processing strategies need to be adjusted to the requirements of the situation, we argue that individuals' mood carri…	3
245	Most broadly neutralizing antibodies (BNAbs) elicited in response to HIV-1 infection are extraordinarily mutated. One goal of HIV-1 vaccine development is to induce antibodies that are similar to the most potent and broad BNAbs isolated from infected subjects. The most effective BNAbs have very high mutation frequencies, indicative of the long periods of continual activation necessary to acquire …	8
246	Alterations in mitochondrial respiration contribute to the development and progression of cancer via abnormal biogenesis, including generation of reactive oxygen species. Ubiquinol-cytochrome c reductase hinge protein (UQCRH) consists of the cytochrome bc1 complex serving respiration in mitochondria. In the present study, we analyzed UQCRH abnormalities in hepatocellular carcinoma (HCC) and its a…	9
247	Recent forecasts suggest that African countries must triple their current electricity generation by 2030. Our multicriteria assessment of wind and solar potential for large regions of Africa shows how economically competitive and low-environmental-impact renewable resources can significantly contribute to meeting this demand. We created the Multicriteria Analysis for Planning Renewable Energy (Ma…	0
248	X-linked agammaglobulinemia (XLA) has been associated with a broad range of infections, but enteroviral disease represents one of the most damaging infections. The risk of enteroviral infection in XLA is lower now than in the setting of intramuscular immunoglobulin or in patients without immunoglobulin replacement, but the rate of infection has not declined significantly in the era of intravenous…	8
249	This paper presents a 1V -70dB THD audio Automatic Gain Control (AGC) circuits. The proposed AGC is based on feedback topologies and the gain is digital controlled. A pi-type resistors network is used in the Programmable Gain Amplifier (PGA) as the passive feedback device to realize gain linearity in decibels and increase the gain accuracy. The hysteresis comparator eliminate the chattering effec…	1
250	Background: Age might affect the change in care needs in patients with hepatocellular carcinoma after treatment during their transition process from hospital to home. However, there have been no studies that focus on this. Objective: The aim of this study is to examine changes in unmet supportive care needs in young (G65 years old) and elderly (Q65 years old) groups of patients with hepatocellula…	5
251	The proportion of workers in their 50s, 60s, and 70s is larger than ever before. Current work-force trends indicate global increases in retirement ages and that many individuals are working until later ages than in decades past, and older people are applying for jobs and at later ages. Research to date on age discrimination in selection has focused primarily on disparate treatment or intentional …	6
252	Objective: Patients over 60 years of age have higher mortality and morbidity after major liver resections. Nitric oxide (NO) derived from the catalytic activity of Nos2 plays a beneficial role in liver regeneration (LR) after partial hepatectomy (PH). In this experiment, we evaluated the effect of Nos2 knockout (KO) on LR in aged mice after PH. Materials and Methods: In this experimental study, 5…	9
253	The health benefits of playing football and the importance of exercise and social contact for healthy ageing are well established, but few older adults in the UK take enough exercise. Football is popular, flexible in format and draws players into engrossing, effortful and social exercise, but the physical demands of play at full speed may make it unsustainable for some older adults. Restricted to…	6
254	The question of specific properties of life compared to nonliving things accompanied biology throughout its history. At times this question generated major controversies with largely diverging opinions. Basically, mechanistic thinkers, who tried to understand organismic functions in terms of nonliving machines, were opposed by those who tried to describe specific properties or even special forces…	7
255	Important energy reductions can be achieved in the building sector by providing occupants with feedback about their energy-consumption levels. Recent studies link the success of energy-feedback methods to the level of occupant engagement with people in their social circles and the resulting peer pressure to conform to certain social norms. Despite promising results, the literature remains limited…	0
256	Extensively employed in reproductive science, the term fetal-maternal interface describes how maternal and fetal tissues interact in the womb to produce the transient placenta, purporting a theory of pregnancy where mother', fetus', and placenta' are already-separate entities. However, considerable scientific evidence supports a different theory, which is also elaborated in feminist and new mater…	8
257	Background: The collection of subgingival plaque samples with paper points is time-consuming and accident-sensitive. However, the collection of saliva is simple and contains pathogens of all intraoral surfaces. The aim of this study is to investigate whether a sampling strategy with mouthrinse (mouthrinse sample [MSP]; test) leads to results comparable with standard sampling method (multiple site…	9
258	This paper proposes a probabilistic optimization method that produces optimal bidding curves to be submitted by an aggregator to the day-ahead electricity market and the intraday market, considering the flexible demand of his customers (based in time dependent resources such as batteries and shiftable demand) and taking into account the possible imbalance costs as well as the uncertainty of forec…	0
259	This paper examines the association between the Great Recession and four measures of the risk for maternal child abuse and neglect: (1) maternal physical aggression; (2) maternal psychological aggression; (3) physical neglect by mothers; and (4) supervisory/exposure neglect by mothers. It draws on rich longitudinal data from the Fragile Families and Child Wellbeing Study, a longitudinal birth coh…	4
260	A growing body of research suggests that bipolar spectrum disorders (BSDs) are associated with high aggression. However, little research has prospectively examined how aggression may affect time to onset of hypomanic/manic versus major depressive episodes. In a longitudinal study, we tested the hypothesis that aggression would prospectively predict a shorter time to the onset of hypomanic/manic e…	5
261	Fipronil is an important member of the phenylpyrazole group of insecticides and is widely used for various crops and vegetables to control insects, thereby exposing birds, animals, and humans to fipronil. Currently, there is limited information on the effects of fipronil exposure in Japanese quail. Therefore, our aim was to assess the reproductive toxicological effects of fipronil in the Japanese…	9
262	Although previous studies in inmates, forensic and psychiatric samples suggest the relation between childhood trauma and suicide behavior as well as between childhood trauma and violent delinquency, the understanding of possible underlying mechanisms is still fragmentary. In a naturalistic study design, we tested if suicidal attempts and violent crimes are differently associated with adverse chil…	4
263	Sphingomyelin phosphodiesterase 3 (Smpd3), which encodes neutral sphingomyelinase 2 (nSMase2), is a key molecule for skeletal development as well as for the cytodifferentiation of odontoblasts and alveolar bone. However, the effects of nSMase2 on the cytodifferentiation of periodontal ligament (PDL) cells are still unclear. In this study, the authors analyzed the effects of Smpd3 on the cytodiffe…	7
264	Background: Dendritic cells (DCs) form a key link between innate and adaptive immune responses. The aim of this study is to analyze presence and distribution of immature (im) and mature (m) DCs in gingival tissue samples obtained from patients diagnosed with aggressive periodontitis (AgP), chronic periodontitis (CP), and clinically healthy periodontium (control group). Methods: Gingival tissue sa…	8
265	Fragile x syndrome (FXS) is the most common form of inherited mental retardation disease. This is caused due to expansion of CGG triplet in 5'-untranslated region of fragile x mental retardation 1 (FMR-1) gene. In most of the cases, abnormally large size of the CGG repeat (>200) undergoes hypermethylation, which in turn silences the FMR-1 gene causing thereby complete lack of its protein product …	10
266	Background: Early life stress (ELS) and addiction are related to age-related diseases and telomere shortening. However, the role of telomere length (TL) in crack cocaine addiction remains unknown. The purpose of this study was to investigate the TL in a sample of crack cocaine dependent-women who reported an ELS history and in a community-based sample of elderly women as a reference group for sen…	4
267	Significance: With the growing population of baby boomers, there is a great need to determine the effects of advanced age on the function of the immune system. Recent Advances: It is universally accepted that advanced age is associated with a chronic low-grade inflammatory state that is referred to as inflamm-aging, which alters the function of both immune and nonimmune cells. Mononuclear phagocy…	8
268	Rationale: Leukocyte telomere length (LTL) is a biological marker of aging, and shorter LTL is associated with adverse cardiovascular outcomes. Reduced regenerative capacity has been proposed as a mechanism. Bone marrow-derived circulating progenitor cells are involved in tissue repair and regeneration. Objective: Main objective of this study was to examine the relationship between LTL and progen…	9
269	One of the most significant reliability issues in switching-mode power supplies is electrolytic capacitor degradation caused by aging. This paper proposes an output voltage transient analysis method to detect capacitor wear-out at the output stage of a step-down dc-dc converter. Changes in the converter output voltage dynamics are evaluated by analyzing the output voltage step response with respe…	1
270	The detection of degradations and resulting failures in electronic components/systems is of paramount importance for complex industrial applications including nuclear power reactors, aerospace, automotive, and space applications. There is an increasing acceptance of the importance of detection of failures and degradations in electronic components and of the prospect of system-level health monitor…	1
271	Background-Circulating levels of chemerin are significantly higher in hypertensive patients and positively correlate with blood pressure. Chemerin activates chemokine-like receptor 1 (CMKLR1 or ChemR23) and is proposed to activate the "orphan" G protein-coupled receptor 1 (GPR1), which has been linked with hypertension. Our aim was to localize chemerin. CMKLR1, and GPR1 in the human vasculature a…	7
272	Biofilm formation usually increases antimicrobial resistance capacity of Staphylococcus aureus, which poses considerable challenges to successful eradication of staphylococcal infections. Very little is known about the biofilm-forming capacity and antibiotic resistance pattern of dominant S. aureus clonal lineages in China. In this study, the disk diffusion method and the microtiter plate assay w…	9
273	Gene editing technologies are a group of recent innovations in plant breeding using molecular biology, which have in common the capability of introducing a site-directed mutation or deletion in the genome. The first cases of crops improved with these technologies are approaching the market; this has raised an international debate regarding if they should be regulated as genetically modified crops…	7
274	BACKGROUNDWeeds can be a greater constraint to crop production than animal pests and pathogens. Pre-emergence herbicides are crucial in many cropping systems to control weeds that have evolved resistance to selective post-emergence herbicides. In this study we assessed the potential to evolve resistance to the pre-emergence herbicides prosulfocarb + S-metolachlor or pyroxasulfone in 50 individual…	7
275	The Arabidopsis thaliana bZIP60 (AtbZIP60) transcription factor regulates stress signaling. However, its molecular mechanism remains to be elucidated. In this investigation, cell suspension cultures of two different plant species rice (Oryza sativa L.) and white pine (Pinus strobes L.) were transformed using Agrobacterium tumefaciens strain LBA4404 harboring pBI-AtZIP60. Integration of the AtbZIP…	10
276	An efficient transformation system for Chinese cabbage cotyledon explants was developed using Agrobacterium tumefaciens strains LBA4404 harbouring the plasmid pMOG411 and the plasmid pBin Omega SCK respectively. Various factors affecting the transformation efficiency and subsequent regeneration were identified. The age of seedlings, growth conditions and status of Agrobacterium suspension, precul…	10
277	'Mexican' lime (Citrus aurantifolia Swingle) was transformed with constructs that contained chimeric promoter-gus gene fusions of phloem-specific rolC promoter of Agrobacterium rhizogenes, Arabidopsis thaliana sucrose-H+ symporter (AtSUC2) gene promoter of Arabidopsis thaliana, rice tungro bacilliform virus (RTBV) promoter and sucrose synthase l (RSs1) gene promoter of Oryza sativa (rice). Histoc…	10
278	To improve the transformation efficiency of wheat (Triticum aestivum L.) mediated by Agrobacterium tumefaciens, we explored the possibility of employing the basal portion of wheat seedling (shoot apical meristem) as the explants. Three genotypes of wheat were transformed by A. tumefaciens carrying beta-1, 3-glucanase gene. After vernalization, the seeds to be transformed were germinated. When the…	10
279	Constantly elevated temperatures cause an array of physio-biochemical changes in tomato (Lycopersicum esculentum Mill.) which make the fruit ripen quickly and up to 50 % yield loss. The development of tomato cultivars, using genetic engineering approaches which delay ripening, offers a new way to keep tomatoes healthy under heat stress. Over-expression of small heat shock protein gene, viscosity …	10
280	To induce virus resistance in tobacco and rice we constructed hairpin RNA expression system harbouring inverted repeat fragments of coat protein cDNA of Potato virus Y (PVY) or Rice stripe virus (RSV). These structures were driven by three promoters [cauliflower mosaic virus 35S (CaMV 35S), polyubiqutin gene of maize (Ubi), and Pharbitis nil leucine zipper gene (PNZIP)] which have different tissu…	10
281	Potato is one of the main targets for genetic improvement by gene transfer. The aim of the present study was to establish a robust protocol for the genetic transformation of three dihaploid and four economically important cultivars of potato using Agrobacterium tumefaciens carrying the in vivo screenable reporter gene for green fluorescent protein (gfp) and the marker gene for neomycin phosphotra…	10
282	The Arabidopsis thaliana bZIP60 (AtbZIP60) transcription factor regulates stress signaling, pathogen defense, and flower development. However, molecular mechanism involved in plant salt tolerance via overexpression of transcription factor AtbZIP60 is elusive. In this investigation, cell suspension cultures of four different plant species cotton (Gossypium hirsutum L.), Virginia pine (Pinus virgin…	10
283	The Arabidopsis thaliana bZIP60 (AtbZIP60) transcription factor regulates stress signaling. However, its involvement in plant salt tolerance is not fully understood. In this investigation, cell suspension cultures of three different plant species: tobacco (Nicotiana tabacum), rice (Oryza sativa L.), and slash pine (Pinus elliottii Engelm.) were transformed via Agrobacterium tumefaciens LBA4404 ha…	10
284	The aim of the present study was to produce marker-free transgenic potato resistant to PVY by using a construct generating self-complementary hairpin RNAs. The method has two steps: 1) establishing a robust protocol for the genetic transformation of economically important cultivars of potato by using gfp and nptII genes; 2) applying the protocol for the transfer of marker-free hairpin construct a…	10
285	The disciplinary structure of research on complex problems related to human activities is supported by the fundaments of the social, life, and hard sciences. In this work, we looked at the development of scientific research in the field of biofuels, as a sustainable source of energy, searching for references regarding its scientific roots and social relevance. Scientific communications on biofuel…	7
286	The transport sector is one of the main sources of greenhouse gases, adding in Spain near a quarter of the total national emissions, the majority in road transport. Therefore, road contribution to climate change should be mitigated to achieve the proposed goals in the fight against climate change. Policies and strategies suggest several preventive mitigation options, but have paid little attentio…	6
287	African horse sickness (AHS) is a fatal disease of equids relevant to the global equine industry. Detection of AHS virus (AHSV) during outbreaks has become more rapid and efficient with the advent of group specific reverse transcriptase quantitative polymerase chain reaction (GS RT-qPCR) assays to detect AHSV nucleic acid. Use of GS RT-qPCR together with recently described type specific (TS RT-qP…	9
288	BACKGROUND The time of progression towards AIDS can vary greatly among seropositive patients, and may be associated with host genetic variation. The NR1I2 (PXR) gene, a ligand-activated transcription factor, regulates the transcription immune pathway genes and can therefore be targets of viral replication mechanisms influencing time of progression to AIDS. OBJECTIVE To verify the association of s…	9
289	Background: The presence of gross deletions in the human immunodeficiency virus nef gene (g Delta nef) is associated with long-term nonprogression of infected patients. Here, we investigated how quickly genetic defects in the nef gene are associated with Korean Red Ginseng (KRG) intake in 10 long-term slow progressors. Methods: This study was divided into three phases over a 20-yr period; baselin…	9
290	Background: CSF PCR is the standard diagnostic technique used in resource-rich settings to detect pathogens of the CNS infection. However, it is not currently used for routine CSF testing in China. Knowledge of CNS opportunistic infections among people living with HIV in China is limited. Methods: Intensive cerebrospiral fluid (CSF) testing was performed to evaluate for bacterial, viral and funga…	9
291	Three novel differential amplifier topologies using double gate a-IGZO TFTs on flexible substrate are presented in this paper. The designs exploit positive feedback and a load with self-biased top gate to achieve the highest static gain in single stage a-IGZO amplifiers reported to date. After fabrication, the three amplifiers exhibit respectively a static gain of 14 dB, 21.5 dB, and 30 dB, with …	2
292	Typical variable air volume (VAV) terminals spend the majority of time at their minimum airflow set points. These are often higher than the minimum ventilation requirements defined by code, resulting in excess energy use and a risk of over-cooling the spaces. We developed and tested a time-averaged ventilation (TAV) control strategy in an institutional building on the UC Berkeley campus to addres…	1
293	Numerous studies have reported an association between fine particulate matter (PM2.5) and human health. Often these relationships are influenced by environmental factor that varies spatially and/or temporally. To our knowledge, there are no studies in Canada that have considered energy generation and fuel sales as PM2.5 effects modifiers. Determining exposure and disease-specific risk factors ove…	0
294	Effectively analyzing and then treating energy-related air pollution requires examining every factor, from the pollution source to the end of treatment. This paper applies index decomposition analysis and a whole process treatment perspective to identify the factors facilitating air pollution reduction across three stages: source prevention, process control, and end-of-pipe treatment. Empirical r…	0
295	The paper presents the design and some results for an experimental platform aimed to control the air pressure inside a small tank. The basic idea is to allow to the control algorithm to select an appropriate characteristic of the controller driving the air compressor, from an available set. In this first approach, the goal is to make functional the hardware circuits and to design the software sup…	1
296	BACKGROUNDFilling creams can provide an adequate substrate for spoilage yeasts because some yeasts can tolerate the high osmotic stress in these products. To discover the source of spoilage of a cream-filled baked product, end products, raw materials, indoor air and work surfaces were subjected to microbiological and molecular analyses. The efficacy of disinfectants against spoilage yeasts was al…	9
297	The l(1)-optimal digital autopilot needed to control of the roll for an aircraft under an arbitrary unmeasured disturbances is addressed in this paper. This autopilot has to achieve a desired lateral motion control via minimizing the upper bound on the absolute value of the difference between the given and true roll angles. It is ensured by means of the two digital l(1)-optimal controllers of PI …	1
298	Autoimmune regulator (Aire) is essential in the perinatal period to prevent the multiorgan autoimmunity. Here we show that Aire-regulated single positive thymocyte trafficking in neonatal period is critical for thymic egress. Reduced thymic emigration was found in Aire(-/-) mice during neonatal period, leading to enhanced homeostatic expansion of peripheral T cells as early as 2 weeks of age. In …	8
299	BACKGROUND: Characterizing associations between the upper and lower airways is important for asthma management. OBJECTIVES: This study aimed to assess the determinants of incomplete asthma control in patients with allergic rhinitis (AR) and asthma. METHODS: Multiple factors including age, sex, atopy, smoking history, medication use, Asthma Control Questionnaire (ACQ) score, FEV1, fraction of exha…	8
300	Background: Asthma is characterized by a heterogeneous inflammatory profile and can be subdivided into T(h) 2-high and T(h) 2-low airway inflammation. Profiling of a broader panel of airway cytokines in large unselected patient cohorts is lacking. Methods: Patients (n = 205) were defined as being "cytokine-low/high" if sputum mRNA expression of a particular cytokine was outside the respective 10t…	8
301	Aluminium (Al) toxicity is a worldwide problem in agricultural practice. Based on evidence that Al resistance may be an inducible process and that rice is one of the most Al-resistant crops, the gene transcriptional responses to Al were investigated in two contrasting rice cultivars (resistant XN1 versus sensitive XX2) using differential display reverse transcription-PCR (DDRT-PCR) in combination…	10
302	Properly designed alarm systems can benefit operators in conducting routine and emergency tasks. With the digitization of main control rooms, the alarm interface can be designed in various ways that are different from the traditional "alarm tile" style. An innovative alarm bar interface is proposed in this paper. A preliminary lab experiment was conducted to compare the traditional alarm tile and…	1
303	PurposeMore than 25% of US adults experience mental health or substance use conditions annually, yet less than half receive treatment. This study explored how rural participants with behavioral health conditions pursue and receive care, and it examined how these factors differed across American Indian (AI) and geographic subpopulations. MethodsWe undertook a qualitative follow-up study from a sta…	5
304	Alcohol and substance (drugs and/or alcohol) abuse are major risk factors for traumatic brain injury (TBI); however, it remains unclear whether outcomes differ for those with and without a history of preinjury abuse. A meta-analysis was performed to examine this issue. The PubMed, Embase, and PsycINFO databases were searched for research that compared the neuroradiological, cognitive, or psycholo…	5
305	Pyruvate decarboxylase (Pdc) and alcohol dehydrogenase (Adh) enzymes are responsible for the operation of ethanolic fermentation pathway that appears to correlate to an extent with anoxia tolerance in plants. This study was undertaken with the objective of (a) analysing the rice pdc gene family and (b) altering the efficacy of the ethanolic fermentation process, through production of transgenic r…	10
306	Background: Prior research has repeatedly shown that alcohol dependence is associated with a large range of impairments in psychological processes, which could lead to interpersonal deficits. Specifically, it has been suggested that these interpersonal difficulties are underpinned by reduced recognition and sharing of others' emotional states. However, this pattern of deficits remains to be clari…	3
307	Some addicted patients have social cognition deficits that require therapists to have special skills to ensure treatment success. Specific remediation techniques that teach addicted patients to look at the relevant emotional cues when interacting with people should be tested as adjunctive treatment.	3
308	Considerable evidence has identified biased cognitive processing of alcohol-related stimuli as an important factor in the maintenance of alcohol-seeking and relapse among individuals suffering from alcohol use-disorders (AUDs). In addition, a large body of research has demonstrated that exposure to alcohol cues can elicit powerful alcohol cravings. Little is known, however, about the possible rel…	6
309	AimsTo examine the association between a life-time history of insomnia and hypersomnia compared with no sleep disturbance and substance use patterns and amounts before and after a substance use treatment episode. DesignSecondary analysis of data from the Drug Abuse Treatment Outcome Studies conducted from 1991 to 1994. SettingData were collected at 96 substance use treatment programs in 11 United…	5
310	Rationale Social cognition influences social interactions. Alcohol reportedly facilitates social interactions. However, the acute effects of alcohol on social cognition are relatively poorly studied. We investigated the effects of alcoholic or non-alcoholic beer on emotion recognition, empathy, and sexual arousal using the dynamic face emotion recognition task (FERT), Multifaceted Empathy Test (M…	3
311	Background and aimsHIV-infected people with substance use disorders are least likely to benefit from advances in HIV treatment. Integration of extended-release naltrexone (XR-NTX) into HIV clinics may increase engagement in the HIV care continuum by decreasing substance use. We aimed to compare (1) XR-NTX treatment initiation, (2) retention and (3) safety of XR-NTX versus treatment as usual (TAU)…	9
312	In this paper, a three-stage operational amplifier with low-power consumption for ALD has been designed. Based on TSMC 0.55 mu m CMOS process, using HSPICE 2008 software for circuit simulation, the results showed that the proposed op-amp has more than 100dB open loop gain, meanwhile the static power consumption is less than 900 mu w. The circuit's phase margin is 103degrees, CMRR is 51dB and powe…	2
313	One-step aldol condensation of methyl acetate with formaldehyde (or trioxane) for preparing methyl acrylate at 623 K-653 K has stimulated researchers' attention in recent years. Herein, a new methodology for one-step synthesis of methyl acrylate from methyl acetate and trioxane promoted by generated trifluoromethanesulfonate ionic liquid, via aldol condensation, at mild temperature was developed.…	6
314	Background: Inflammation is a key feature of aldosterone-induced vascular damage and dysfunction, but molecular mechanisms by which aldosterone triggers inflammation remain unclear. The NLRP3 inflammasome is a pivotal immune sensor that recognizes endogenous danger signals triggering sterile inflammation. Methods: We analyzed vascular function and inflammatory profile of wild-type (WT), NLRP3 kno…	8
315	Aldosterone has been shown to stimulate renal TGF-beta(1) expression. However, the mechanisms for aldosterone-induced TGF-beta(1) expression have not been clearly determined in mesangial cells. We examined the role of extracellular-signal regulated kinase 1 and 2 (ERK1/2), c-Jun N-terminal kinase (JNK) and activator protein-1 (AP-1) in the aldosterone-induced TGF-beta(1) expression in rat mesangi…	10
316	The objective of this study was to measure the effect of selection for tolerance on the severity of the Aleutian disease (AD) lesions in mink. Sensitivity and specificity of antibody detection in the blood by counter-immunoelectrophoresis (CIEP) relative to the presence of Aleutian mink disease virus (AMDV) in the spleen by PCR in naturally infected farmed mink were also estimated. Carcasses of 6…	9
317	The objective of this study was to assess the sensitivity of the Omni Klentaq-LA DNA polymerase for detecting Aleutian mink disease virus (AMDV) in mink blood and tissues by PCR without DNA extraction. The presence of AMDV DNA was directly tested by Klentaq in the plasma, serum, whole blood, and spleen homogenates of 188 mink 4 and 16 months after inoculation with the virus. Samples from bone mar…	9
318	Background: Childhood adversities and emotional dysregulation are connected with chronic pain, alexithymia, and depression. Longitudinal studies exploring the impact of their co-occurrence on the pain situation are rare.Aims: The influence of alexithymia, depression, baseline pain situation, and treatment options on the course of chronic pain in a clinical sample was studied.Methods: The baseline…	5
319	Background and objectives: Alexithymia is a multidimensional personality construct including the components difficulties identifying feelings (DIF), difficulties describing feelings (DDF), and externally oriented thinking (EOT). Different features of alexithymia are thought to reflect specific deficits in the cognitive processing and regulation of emotions. The aim of the present study was to exa…	5
320	In legume plants, uricase gene (Nodulin-35) plays a positive role in metabolism of ureide and amide compounds in symbiotic nitrogen-fixing in the nodules. In this study, a pot experiment was performed to examine the effects of ammonium application on the transcription of MsU2 gene and distribution of major nitrogen compounds in alfalfa Medicago sativa. Data showed that alfalfa plant has a signifi…	10
321	The imminent depletion of fossil fuels and the surging global demand for renewable energy have led to the search for nonconventional energy sources. After a few decades of trial and error, the world is now testing the sources of the third generation of fossil fuels, which contain for most parts microalgae. With more than 80% oil content, being adaptable in growth parameters and highly versatile, …	7
322	The natural variation of environmental factors in freshwater basins determines their biodiversity. Among them, calcium is a key physiological compound for freshwater invertebrates. It is required for shell formation, muscle contraction, it mediates gene expression and allows counteracting acidosis during stress periods, among other functions. Although the distribution of different freshwater spec…	7
323	Munchausen syndrome by proxy (MSBP), also known as fabricated or induced illness in a child by a caretaker, is a form of abuse where a caregiver deliberately produces or feigns illness in a person under his or her care, so that the proxy will receive medical care that gratifies the caregiver. The affected children are often hospitalized for long periods and endure repetitive, painful and expensiv…	4
324	Immunohistochemistry (IHC) is a widely-tested, low-cost and rapid ancillary technique available in all laboratories of pathology. This method is generally used for diagnostic purposes, but several studies have investigated the sensitivity and specificity of different immunohistochemical anti-bodies as a surrogate test in the determination of predictive biomarkers in non-small cell lung cancer (NS…	7
325	Allatostatins are important regulatory neuropeptides which are widely distributed in invertebrates and execute their functions through either neural or Immoral routes. However, the regulatory mechanism of the gene expression is unclear. In this paper, we report a naturally occurring amisense transcript, named as asMacro-AST A, of the crustacean FGLamide allatostatin gene (Macro-AST A) from the pr…	10
326	Traditional digital controls mostly use digital-analog converters to convert input and output voltages into digital coding to achieve control. This paper proposes the use of two digital ramps with two different frequencies to replace a digital-analog converter. This approach can produce seven bit resolution for the DPMW signal. In addition, we use an all-digital DLL phase correction concept to fu…	1
327	Background: Knockdown resistance (kdr), caused by alterations in the voltage-gated sodium channel (Na-v), is one of the mechanisms responsible for pyrethroid (PY) resistance. In the Asian tiger mosquito, Aedes albopictus, at least four different mutations were described in the IIIS6 Na-v segment in populations from Asia, North America and Europe. In contrast, in Aedes aegypti at least 12 non-syno…	7
328	Introduction: Some glial-neuronal tumors (GNT) (pleomorphic xantho-astrocytoma [PXA], ganglioglioma [GG]) display BRAF-V600E mutation, which represents a diagnostic clue to these entities. Targeted therapies against BRAF-V600 protein have shown promising results in GNT. The aim of this study was to assess the utility of BRAF-V600E immunohistochemistry (IHC, clone VE1) in daily practice in a serie…	7
329	BACKGROUND: It is unclear whether allergen immunotherapy (AIT) can be safely initiated during the pollen season (coseasonal initiation [CSI]) because of a potential increased risk of systemic allergic reactions. OBJECTIVE: To systematically review publications reporting the safety of subcutaneous immunotherapy (SCIT) and sublingual immunotherapy (SLIT) CSI to validate or invalidate the perception…	8
330	Allergic diseases often occur early in life and persist throughout life. This life-course perspective should be considered in allergen immunotherapy. In particular it is essential to understand whether this al treatment may be used in old age adults. The current paper was developed by a working group of AIRWAYS integrated care pathways for airways diseases, the model of chronic respiratory diseas…	8
331	BackgroundClinical efficacy of pollen allergen immunotherapy (AIT) has been broadly documented in randomized controlled trials. The underlying clinical endpoints are analysed in seasonal time periods predefined based on the background pollen concentration. However, any validated or generally accepted definition from academia or regulatory authorities for this relevant pollen exposure intensity or…	8
332	There is no universally accepted grading system to classify the severity of systemic allergic reactions (SARs), including anaphylaxis. Although a consensus definition for anaphylaxis was established in 2005, the signs and symptoms required to define a reaction as anaphylaxis are inconsistently applied in research and clinical practice. As a result, it is difficult to compare and evaluate safety o…	8
333	Keratinocytes (KCs) play a key role in all phases of skin sensitization. We recently identified interleukin-18 (IL-18) production as useful end point for determination of contact sensitization potential of low molecular weight chemicals. The aim of this study was to identify genes involved in skin sensitizer-induced inflammasome activation and to establish their role in IL-18 production. For gene…	9
334	Background There is limited understanding of how maternal diet affects breastmilk food allergen concentrations, and whether exposure to allergens through this route influences the development of infant oral tolerance or sensitization. Objective To investigate how maternal dietary egg ingestion during early lactation influences egg protein (ovalbumin) levels detected in human breastmilk. Methods I…	8
335	The ocular surface is constantly exposed to environmental irritants, allergens and pathogens, against which it can mount a prompt immune response to preserve its integrity. But to avoid unnecessary inflammation, the ocular surface's mucosal immune system must also discriminate between harmless and potentially dangerous antigens, a seemingly complicated task. Despite its unique features, the ocula…	8
336	Allergic rhinitis (AR) is a common illness in children and can impair their quality of life. Furthermore, many children remain symptomatic despite maximizing systemic antihistamine and topical therapies. It is at this clinical juncture that immunotherapy may be considered. The efficacy and safety associated with both subcutaneous (SCIT) and sublingual (SLIT) approaches are reviewed and positioned…	8
337	Background: Allergic rhinitis (AR) is the most common chronic disease among children. To characterize the disease, a modified classification of severity (m-ARIA) has recently been validated in AR children. When medical treatment fails, surgery for nasal obstructive disorders (NOD) may be a therapeutic option. Our objective was to assess the prevalence of NOD and their influence in medical treatme…	8
338	Background Over the past decade, regulatory bodies and scientific societies recommended, as primary efficacy outcome, a score that reflects both symptom severity and use of rescue medication for clinical trials in allergy immunotherapy (AIT). Objective We sought to compare the results obtained with two subject-specific scores, the Combined Score (CS) and the Adjusted Symptom Score (AdSS), for ass…	8
339	Background: Limited accessibility to providers may delay appropriate control of asthma exacerbations. The objective of our study is to estimate the contributors to the hospital/emergency department (ED) visits among adults with asthma focusing on the availability of healthcare providers. Methods: We conducted a pooled cross-sectional analysis using the 2011-2013 Asthma Call-Back Survey linked wit…	8
340	Background: Porphyromonas gingivalis (Pg) capsule enables evasion from phagocytosis, invasion of keratinocytes, and bacterial survival. In mixed infection, the capsule also participates in coaggregation, which may lead to characteristic virulence not present in the monoinfection. The aim of this study is to evaluate the role of Pg capsule as a virulence factor in coaggregated mixed infection with…	8
341	Background: Leukotoxin (Ltx) expressed by Aggregatibacter actinomycetemcomitans is a powerful exotoxin, which can cause imbalance in host response. Immunoreactivity to Ltx is a marker for presence of leukotoxic A. actinomycetemcomitans, a presence that may modify the disease pattern of colonized individuals. The aim of the present study is to examine presence of systemic immunoreactivity to A. ac…	8
342	Among athletes and coaches, there is a common perception that high training loads and competitions, applied chronically, with inadequate nutritional control and/or recovery periods, may reduce the immune resistance, increasing susceptibility to infection episodes, mainly upper respiratory tract infection (URTI). In this sense, this study is focused on reviewing the interactions between immunologi…	8
343	Background Adrenaline auto-injectors (AAI) should be provided to individuals considered to be at high risk of anaphylaxis. There is some evidence that the rate of AAI prescription is increasing, but the true extent has not been previously quantified. Aim To estimate the trends in annual GP-issued prescriptions for AAI among UK children between 2000 and 2012. Design and setting Retrospective cohor…	8
344	Background: The European Academy of Allergy and Clinical Immunology (EAACI) is in the process of developing the EAACI Guidelines on Allergen Immunotherapy (AIT) for the management of insect venom allergy. To inform this process, we sought to assess the effectiveness, cost-effectiveness and safety of AIT in the management of insect venom allergy. Methods: We undertook a systematic review, which in…	8
345	During the last two decades, hyper-immunoglobulin (Ig) E syndromes have been characterized clinically and molecularly in patients with genetically determined primary immunodeficiencies. However, the detection of low IgE levels, defined here as below detection limit in the routine clinical immunology laboratory, has received little attention. We analysed the association of serum IgA, IgM and IgG l…	8
346	Purpose of review Although chronic rhinosinusitis with nasal polyps, asthma, and allergy share common inflammatory mechanisms, there is no evidence of cause-and-effect relationship. In this review, we present new studies investigating the complex immunology that links these diseases. Advances in new therapies as well as evidence regarding indication and timing of surgery, especially of more compl…	8
347	BACKGROUND: The difference in clinical presentation, causality assessments, and outcomes of patients with delayed antibiotic-associated cutaneous adverse drug reactions (AA-cADR) and nonantibiotic-associated (NA)-cADR is ill defined. OBJECTIVE: We examined the etiology of AA-cADR, with regard to the type of antibiotic exposure, allergy labeling, and patient outcomes, in comparison with NA-cADR. M…	8
348	A recreational scuba diver wore a second scuba regulator against his face during a scuba dive, attached by an elastic rubber cord necklace. After surfacing, the diver's left face became swollen. Through a process of elimination all other items of scuba equipment were excluded as potential causes. A dive with the same equipment minus the necklace confirmed the involvement of the necklace in the pa…	8
349	Allogenic lymphocyte immunotherapy (LIT) as a treatment for unexplained recurrent spontaneous abortion (URSA) is still controversial due to the lack of enough controls to evaluate its effectiveness. Eighteen randomized, placebo-controlled trials with LIT for URSA were included in the meta-analysis. Live birth rates for each group were extracted, and the overall odds ratio (OR) for LIT was calcula…	8
350	Objectives. To perform a state of the art about immunological features in renal transplantation, immunosuppressive drugs and their mechanisms of action and immunologically high risk transplantations such as ABO and HLA-incompatible transplantation. Material and methods. An exhaustive systematic review of the scientific literature was performed in the Medline database and Embase using different as…	8
351	Alloparenting, defined as care provided by individuals other than parents, is a universal behavior among humans that has shaped our evolutionary history and remains important in contemporary society. Dysfunctions in alloparenting can have serious and sometimes fatal consequences for vulnerable infants and children. In spite of the importance of alloparenting, they still have much to learn regardi…	4
352	Objective: Anxiety and mood disorders (AMD) are the most frequent mental disorders in the human population. They have recently shown increasing prevalence, and commonly disrupt personal and working lives. Objective: The aim of our study was to analyze the spectrum of circulating steroids in order to discover differences that could potentially be markers of affective depression or anxiety, and ide…	5
353	Neurosteroids are essential for aiding proper fetal neurodevelopment. Pregnancy compromises such as preterm birth, prenatal stress and intrauterine growth restriction are associated with an increased risk of developing behavioural and mood disorders, particularly during adolescence. These pathologies involve the premature loss or alteration of trophic steroid hormones reaching the fetus leading t…	5
354	High-temperature requirement A (HtrA; DegP) from Escherichia coli, an important element of the extracytoplasmic protein quality-control system, is a member of the evolutionarily conserved family of serine proteases. The characteristic feature of this protein is its allosteric mode of activation. The regulatory loops, L3, L2, L1 and LD, play a crucial role in the transmission of the allosteric sig…	7
355	Modern microsurgical techniques have made possible a broad spectrum of novel means for the reconstruction of complex bone and soft tissue defects. These techniques, in combination with developments in transplant immunology, have led to successful hand and facial allotransplantation and achievement of the highest rung in the reconstructive ladder - truly replacing like with like. The utilization o…	8
356	In this paper, a new Voltage-Mode (VM) first-order All-Pass Filter (APF) topology composed of only a grounded capacitor is proposed. The proposed APF uses a single, minus-type, second-generation, current conveyor (CCII-), which can be constructed by only five MOS transistors. It has low power consumption. The resonance frequency of the proposed APF can be adjusted by changing only a resistor valu…	2
357	The transcription factor encoded by the gene Knotted1 is a nuclear homeodomain protein, regulating meristematic cells at the shoot apical meristem. It has been demonstrated that Knotted1 (KN1) expression specifies stem cell fate in adventitious shoot induction in herbaceous plants. This gene may thus potentially identify the initiation of meristem development in adventitious shoot induction in di…	10
358	Laminin (Lm) alpha 4 chain, a constituent of Lm-411 and Lm-421, is mainly localized to mesenchyme-derived tissues, and is suggested to have a role in formation and function of endothelium, transmigration of inflammatory cells through endothelium, and invasion of certain tumors. In this study, we evaluated the distribution of alpha 4 chain Lms in 33 conventional (clear cell) renal cell carcinomas …	10
359	The AMPA receptor subunit GluR2 is downregulated in neurons following a wide range of neurological insults. Here we report that suppression of GluR2 gene promoter activity is associated with kainate (KA)-induced downregulation of GluR2 subunit levels in primary cultured cortical neurons. RT-PCR and Northern blotting showed a significant decrease in GluR2 mRNA in cultured neurons after KA exposure…	10
360	alpha-Glucans are present in virtually all domains of life, and these glucose chains linked by alpha-1,4- and alpha-1,6-linked branches form the most important storage carbohydrates in cells. It is likely for this reason that alpha-glucans are not generally considered as bioactive molecules as beta-glucans are. Nevertheless, it is known that depending on their source, many alpha-glucans play impo…	8
361	Changes in the gastrointestinal microbial community are frequently associated with chronic diseases such as Inflammatory Bowel Diseases. However, understanding the relationship of any individual taxon within the community to host physiology is made complex due to the diversity and individuality of the gut microbiota. Defined microbial communities such as the Altered Schaedler Flora (ASF) help all…	9
362	Because of their prominent roles in regulation of gene expression, it is important to understand how levels of Krupple-like transcription factors SP1 and SP3 change in germ cells during spermatogenesis. Using immunological techniques, we found that both factors decreased sharply during meiosis. SP3 declined during the leptotene-to-pachytene transition, whereas SP1 fell somewhat later, as spermato…	10
363	Modern drives consist of alternating current electric motors, and the field-oriented control (FOC) of such motors enables fast, precise, and robust regulation of a drive's mechanical variables such as torque, speed, and position. The control algorithm, implemented in a microprocessor, requires feedback from motor currents, and the quality of this feedback is essential to a drive's control propert…	1
364	This article draws upon recent geographical work on assemblage to reconsider how we understand alternative food economies. In particular it brings attention to the devices upon which these economies relyspecifically plastics. Since the mid-twentieth century, plastics have developed close and complex relations with our agrifood systems; they facilitate commodity valuation and product circulation w…	6
365	Background: We developed and validated a kinetic microplate hemolytic assay (HA) to quantify classical and alternative complement activity in a single dilution of human plasma or serum. Methods: The assay is based on monitoring hemolysis of sensitized sheep (or uncoated rabbit) red blood cells by means of a 96-well microplate reader. The activity of the calibrator was evaluated by reference to 20…	8
366	NO-mediated alternative pathway plays an important role in protecting wheat seedlings against drought stress through dissipating excessive reducing equivalents generated by photosynthesis. Alternative pathway (AP) has been proven to be involved in responses to various stresses. However, the mechanisms of AP in defense response to drought stress are still lacking. The aims of this work are to inve…	7
367	A hallmark of male germ cell gene expression is the generation by alternative polyadenylation of cell-specific mRNAs, many of which utilize noncanonical A(A/U)UAAA-independent polyadenylation signals. Cleavage factor I (CFlm), a component of the pre-mRNA cleavage and polyadenylation protein complex, can direct A(A/U)UAAA-independent polyadenylation site selection of somatic cell mRNAs. Here we re…	10
368	To identify a novel regulatory factor involved in brain development or synaptic plasticity, we applied the differential display PCR method to mRNA samples from NMDA-stimulated and un-stimulated neocortical cultures. Among 64 cDNA clones isolated, eight clones were novel genes and one of them encodes a novel zinc-finger protein, HIT-4, which is 317 amino acid residues (36-38 kDa) in length and con…	10
369	Many basic cellular processes are shared across vast phylogenetic distances, whereas sex-determining mechanisms are highly variable between phyla, although the existence of two sexes is nearly universal in the animal kingdom. However, the evolutionarily conserved DMRT1/dsx/mab3 with a common zinc finger-like DNA-binding motif, DM domain, share both similar structure and function between phyla. He…	10
370	The pre-mRNA of the fragile X mental retardation 1 gene (FMR1) is subject to exon skipping and alternative splice site selection, which can generate up to 12 isoforms. The expression and function of these variants in vivo has not yet been fully explored. In the present study, we investigated the distribution of Fmr1 exon 12 and exon 15 isoforms. Exon 12 encodes an extension of KH2 domain, one of …	10
371	Abcc4 gene codes for a protein (ABCC4) involved in the transportation of different classes of drugs outside the cells. Various important drugs transported by ABCC4 include antiviral and anticancer drugs as well as endogenous molecules such as bile acids, cyclic nucleotides, folates, prostaglandins and steroids. Alternative splicing generates multiple mRNAs that encode protein isoforms having dive…	7
372	Our aim of the project is to demonstrate all the protections and interlocks available in the critical equipments of power station such as Boiler, Turbine, the Alternator, and how these critical equipments are protected from abnormal conditions and parameters. The failure of any one of these equipments will lead to loss of power generation. The cost of these equipments is huge. Boiler has got prot…	1
373	Various types of long-term stable relationships that individuals uphold, including cooperation and competition between group members, define social complexity in vertebrates. Numerous life history, physiological and cognitive traits have been shown to affect, or to be affected by, such social relationships. As such, differences in developmental modes, i.e. the 'altricial-precocial' spectrum, may …	3
374	Hardness cations are ubiquitous and abundant in source water, while the effect of hardness on the performance of coagulation for dissolved organic matter (DOM) removal in water treatment remains unclear due to the limitation of methods that can characterise the subtle interactions between DOM, coagulant and hardness cations. This work quantified the competition between coagulant Al3+ and hardness…	5
375	Background and ObjectivePeriodontal disease is a chronic infectious disease that results in bone loss. Many epidemiological studies have reported the progression of periodontal tissue destruction in patients with diabetes; however, the associated mechanism remains unclear. In this study, we comprehensively investigated how diabetes affects the periodontal tissue and alveolar bone loss using a lig…	9
376	The lung alveolar epithelium consists of type I and type II pneumocytes. In vivo, the type II cell is the progenitor cell from which the type I cell originates. When freshly-isolated type II cells are cultured under conventional conditions they rapidly lose their phenotypic properties and attain characteristics of type I cells. Taking advantage of this transdifferentiation, we sought to identify …	10
377	Avian leukosis virus subgroup J (ALV-J) is an oncogenic virus causing hemangiomas and myeloid tumors in chickens. Interleukin-6 (IL-6) is a multifunctional pro-inflammatory interleukin involved in many types of cancer. We previously demonstrated that IL-6 expression was induced following ALV-J infection in chickens. The aim of this study is to characterize the mechanism by which ALV-J induces IL-…	8
378	Insulin-degrading enzyme (IDE) is a zinc metalloprotease, known to degrade insulin peptide and amyloid-beta (A beta); the key protein involved in Alzheimer's disease (AD). Considering the important role played by IDE in disease progression of AD and type 2 diabetes mellitus (T2DM), we endeavored to identify the Caenorhabditis elegans (C. elegans) IDE orthologous genes and test them for their role…	7
379	Alzheimer's disease (AD) has been associated with magnesium ion (Mg2+) deficits and interleukin-1 beta (IL-1 beta) elevations in the serum or brains of AD patients. However, the mechanisms regulating IL-1 beta expression during Mg (2+) dyshomeostasis in AD remain unknown. We herein studied the mechanism of IL-1 beta reduction using a recently developed compound, magnesium-L-threonate (MgT). Using…	8
380	The current study determined the ability of a p75(NTR) antagonistic cyclic peptide to rescue cells from beta amyloid (A beta) (1-40)-induced death. p75(NTR)-, p140(trkA)-NIH-3T3 cells or E17 foetal rat cortical neurones were incubated with I-125-NGF or I-125-A beta (1-40) and increasing concentrations of the cyclic peptide (CATDIKGAEC). Peptide ability to displace I-125-NGF or I-125-A beta (1-40)…	10
381	Although frontal presentations of Alzheimer's disease (fv-AD) have already been described in the literature, we still know little about patients' social cognitive abilities, especially their theory of mind (ToM). We report the case of FT, a 61-year-old woman who was diagnosed with fv-AD. Two assessments of social cognition, using a false-belief task, the Reading the Mind in the Eyes test, and a t…	3
382	Alzheimer's disease (AD), since its characterization as a precise form of dementia with its own pathological hallmarks, has captured scientists' attention because of its complexity. The last 30 years have been filled with discoveries regarding the elusive aetiology of this disease and, thanks to advances in molecular biology and live imaging techniques, we now know that an important role is playe…	7
383	AimsTo explore the common effects of the clusterin (CLU) rs11136000 variant on the default mode network (DMN) in amnestic mild cognitive impairment (aMCI) subjects and remitted geriatric depression (RGD) subjects. MethodsFifty-one aMCI subjects, 38 RGD subjects, and 64 cognitively normal elderly subjects underwent resting-state fMRI scans and neuropsychological tests at both baseline and a 35-mon…	5
384	Young individuals better memorize initially seen faces with emotional rather than neutral expressions. Healthy older participants and Alzheimer's disease (AD) patients show better memory for faces with positive expressions. The socioemotional selectivity theory postulates that this positivity effect in memory reflects a general age-related preference for positive stimuli, subserving emotion regul…	3
385	Chronic neuroinflammation is thought to potentiate medial temporal lobe (MTL) atrophy and memory decline in Alzheimer's disease (AD). It has become increasingly important to find novel immunological biomarkers of neuroinflammation or other processes that can track AD development and progression. Our study explored which pro- or anti-inflammatory cerebrospinal fluid (CSF) biomarkers best predicted…	8
386	Alzheimer's disease patients display neuropathological lesions, including the accumulation of amyloid-beta (A beta) peptide and neurofibrillary tangles. Although the mechanisms causing the neurodegenerative process are largely unknown, increasing evidence highlights a critical role of immunity in the pathogenesis of Alzheimer's disease. In the present study, we investigated the role of regulatory…	8
387	Introduction: Subjective cognitive decline (SCD) could indicate preclinical Alzheimer's disease, but the existing literature is confounded by heterogeneous approaches to studying SCD. We assessed the differential cognitive, affective, and neuroimaging correlates of two aspects of SCD: reporting high cognitive difficulties on a self-rated questionnaire versus consulting at a memory clinic. Methods…	5
388	this paper presents an amplitude modulation transmitter for 50 MHz application with low power consumption. The transmitter consists of Gilbert cell mixer, cross coupled with symmetric load voltage controlled oscillator, two stage operational amplifier and a high pass filter implemented in TSMC CMOS 0.18 mu m process. A 200 mV RF input of 50 MHz and 500 mV LO output of 1.5 GHz are applied at both …	2
389	Using a field-programmable gate array (FPGA) development board, a digital signal processor (DSP) builder, and the phase-to-amplitude conversion principle, a low-cost system for measuring the amplitude-to-amplitude (AM/AM) and amplitude-to-phase (AM/PM) distortion curves of radio frequency (RF) power amplifiers (PAs) is presented. The state of the art based on the measurements and preliminary stud…	1
390	Considerable interest in the relationship between biodiversity and disease has recently captured the attention of the research community, with important public policy implications. In particular, malaria in the Amazon region is often cited as an example of how forest conservation can improve public health outcomes. However, despite a growing body of literature and an increased understanding of th…	6
391	How can a firm develop, distribute, and use knowledge more effectively and efficiently in ways that increase its ability to pursue an ambidextrous orientation? Synthesizing insights from social cognition and upper-echelons perspectives, we offer a new theoretical vantage point that brings the role of top management teams' cognitive structure to the fore and, in particular, the enabling influence …	3
392	Electrical arcs emit extremely high intensity light across a wide spectrum that can damage the eye's delicate structures, such as the cornea or the retina. Developing industry safety standards to mitigate light hazards is a critical component of arc flash safety. Accurate measurement of light intensity is the first step in understanding the level of eye protection needed. Traditionally, light mea…	2
393	Background: Evidence for extreme ambient temperature effects on the risk of mental disorders (MDs) is limited. In this study, we evaluated the short-term effects of daily mean temperature on hospital admissions of MDs in Shanghai, China. Methods: We obtained daily hospital admission data for MDs, daily meteorological and ambient pollution data in Shanghai from January 2008 to December 2015. Adjus…	5
394	Beyond the universality of the symmetry concept, there are different emphases on its application in different branches of science. Chemistry, being between particle physics and astrophysics, represents a bridge in, and a utilitarian approach to, the application of the symmetry concept, which has proved immensely fruitful in twentieth-century science. Some pivotal discoveries, especially in struct…	7
395	Recently, most of sonokembang, Pterocarpus indicus trees are dying in Malang. In 2012, the death rate of trees reached ca. 11%. In addition, death of trees spread to other regencies in East Java. Euplatypus parallelus is a specific species of ambrosia beetles that were the causal agents to the dying and wilting of sonokembang trees in Malang. Wilting is caused mainly by the pathogenic fungi carri…	7
396	The modifiable areal unit problem and the ecological fallacy are known problems that occur when modelling multiscale spatial processes. We investigate how these forms of spatial aggregation error can guide a regionalization over a spatial domain of interest. By regionalization' we mean a specification of geographies that define the spatial support for areal data. This topic has been studied vigor…	6
397	ObjectiveWe examined the relationship between American Indian men's attitudes toward pregnancy prevention, STI/HIV prevention, and sexual risk behavior. Attention was given to: (1) attitudes and intentions to use condoms and sexual risk behavior; (2) STI/HIV prevention characteristics and sexual risk behavior; (3) attitudes toward abstinence and monogamy and sexual risk behavior; and (4) decision…	6
398	Nitrile-converting enzymes, including nitrilase and nitrile hydratase (NHase), have received increasing attention from researchers of industrial biocatalysis because of their critical role as a tool in organic synthesis of carboxylic acids and amides from nitriles. To date, these bioconversion approaches are considered as one of the most potential industrial processes using resting cells or purif…	7
399	Aminoacylase 1 (ACY1) is important for regulating the proliferation of numerous types of cancer. However, the expression and mechanisms underlying the function of ACY1 in colorectal cancer remain unclear. In order to investigate the expression and function of ACY1 in colorectal cancer, tumor tissue and blood samples were collected for analysis from 132 patients diagnosed with colorectal cancer. R…	9
400	Bacillus thuringiensis insecticidal crystal proteins bind to cell-surface receptors which represent a family of aminopeptidases [APN (aminopeptidase N)] present on the brush border membrane of insect midgut cells of susceptible insects leading to pore formation and death of the insect. We report here for the first time the presence of a novel APN in the fat body of the moth Achaea janata. Norther…	10
401	The long-term cardiac effects of amiodarone resemble many aspects of hypothyroidism. The anti-arrhythmic potential of amiodarone may therefore be the result of a drug-induced, local hypothyroid-like condition. To investigate this controversial issue, we compared gene expression profiles in the hearts of rats treated with amiodarone with those of rats with hypothyroidism. Wistar male rats were ass…	10
402	RNA interference (RNAI) is a powerful tool for functional gene analysis, which has been successfully used to down-regulate the levels of specific target genes. In this study a microRNA 159a-based binary vector was constructed which can be used for hpRNA expression. Hairpin (hp) RNA expression cassettes carrying the gene sequences are typically constructed on binary plasmid and delivered into plan…	10
403	Context: Amitriptyline, a tricyclic antidepressant is used for the management of psychological disorders and various types of pain. In the previous work, it is founded that amitriptyline inhibited the migration of polymorphonuclear (PMN) into the site of inflammation. Aims: To evaluate the effect of amitriptyline on the expression of some inflammatory mediators such as intercellular adhesion mole…	5
404	A cDNA sequence OsMT3 was initially isolated from the subtractive cDNA library of ammonium-fed rice (Oryza sativa L.) leaves, which was further confirmed by Northern blot to be highly ammonium-up-regulated as compared to nitrate. Its full-length cDNA was cloned by RT-PCR, and in silico analysis reveals that the cDNA includes an open reading frame of 186 bp and encodes a rice metallothionein type …	10
405	Background: The aim of this study was to investigate the application of mucous membrane keratinocyte cultures on amniotic membrane and on poly(L-lactic acid) (PLLA) Purasorb PL38 to cover tissue loss in the oral cavity. Developments in molecular biology techniques and tissue engineering allow the culturing and identification of cells that can be anchored in the wound to achieve integrity of the t…	7
406	In this paper, we presented a novel operational amplifier (op-amp) only with solution-processed n-type amorphous indium-gallium-zinc oxide (a-IGZO) thin-film transistors (TFTs). The a-IGZO TFTs and common-source amplifier were fabricated on glass substrate through the solution process and confirmed to show stable electrical characteristics suitable for display driving circuits. Based on the exper…	2
407	In this paper, we present an operational amplifier (op-amp) and a pulsewidth-modulation (PWM) controller fabricated with amorphous indium-gallium-zinc oxide thin-film transistors (a-InGaZnO TFTs), to build an adaptive dc-dc converter for display driving systems. The fabricated a-InGaZnO TFT presents electrical characteristics suitable for accomplishing an op-amp composed only with n-type TFTs to …	2
408	Background and ObjectiveBacteria in the dental biofilm surrounding marginal gingival grooves cause periodontal diseases. Numerous bacteria within the biofilm consume nutrients from the gingival crevicular fluid. Furthermore, some gram-negative bacteria in mature dental biofilms produce butyrate. Thus, gingival epithelial cells in close proximity to mature dental biofilms are at risk of both starv…	9
409	MicroRNAs (miRs) have emerged as important clinical biomarkers with both diagnostic and prognostic value for relevant diseases, such as cancer. MiRs pose unique challenges for detection and are currently detected by northern blotting, real-time PCR, and microarray techniques. These expensive, complicated, and time-consuming techniques are not feasible for on-site miR determination. In this study,…	10
410	In this brief, a 1-V potentiostat circuit for a glucose sensor has been proposed. Test results of this 1-V potentiostat demonstrate high linearity with respect to glucose concentration, which is comparable with conventional potentiostat designs. This high linearity is achieved with the help of a transconductance enhanced bulk-driven operational amplifier. The overall current consumption of the ci…	2
411	Here we report a homologue of the apolipoprotein D gene (AniphiApoD) in amphioxus, Branchiostoma belcheri tsingtauense, the first such finding in a basal chordate cephalochordate. The main features of the protein predicted from AmphiApoD are characteristic of the apolipoprotein D. Phylogenetic analysis places AmphiApoD at the base of the phylogenetic tree, suggesting that AmphiApoD is the archety…	10
412	In vertebrates, many responses to stress as well as homeostatic maintenance of basal metabolism are regulated by plasma glucocorticoid hormones (GCs). Despite having crucial functions, levels of GCs are typically variable among individuals. We examined the contribution of several physiological factors to individual variation in plasma corticosterone (CORT) and the number of corticotropinreleasing…	8
413	Resource availability can significantly alter host-parasite dynamics. Abundant food can provide more resources for hosts to resist infections, but also increase host tolerance of infections by reducing competition between hosts and parasites for food. Whether abundant food favors host resistance or tolerance (or both) might depend on the type of resource that the parasite exploits (e.g., host tis…	8
414	A full length amphioxus cDNA, encoding a novel phosducin-like protein (Amphi-PhLP), was identified for the first time from the gut cDNA library of Branchiostoma belcheri. It is comprised of 1 550 bp and an open reading frame (ORF) of 241 amino acids, with a predicted molecular mass of approximately 28 kDa. In situ hybridization histochemistry revealed a tissue-specific expression pattern of Amphi…	10
415	Promethins have been shown to be present in the vertebrates examined so far, yet little is known to date about them in invertebrates. Here we isolated a cDNA encoding a promethin-like homolog from the gut cDNA library of the amphioxus Branchiostoma belcheri, a cephalochordate occupying a nodal position transient from invertebrates to vertebrates. It contained a 504 bp open reading frame correspon…	10
416	An amphioxus cDNA, AmphiGM2AP, encoding GM2 activator protein was isolated from the gut cDNA library of Branchiostoma belcheri. It is 907 by long, and its longest open reading frame codes for a precursor protein consisting of 242 amino acid residues with a signal peptide of 14 amino acids. The deduced amino acid sequence includes a conserved domain typical of GM2APs between residues 53 and 224, a…	10
417	A nifU- like gene exhibiting similarity to nifU of nitrogen fixation gene cluster was identified for the first time from the gut cDNA library of amphioxus Branchiostoma belcheri. Both RT- PCR and Northern blotting as well as in situ hybridization histochemistry verified that the cDNA represents an amphioxus nifU- like gene rather than a microbial contaminant. The nifUlike gene encodes a protein o…	10
418	A nifU-Iike gene exhibiting similarity to nifU of nitrogen fixation gene cluster was identified for the first time from the gut cDNA library of amphioxus Branchiostoma belcheri. Both RT-PCR and Northern blotting as well as in situ hybridization histochemistry verified that the cDNA represents an amphioxus nifU-Iike gene rather than a microbial contaminant. The nifU-like gene encodes a protein of …	10
419	The cDNA AmphiP23,encoding an amphioxus p23, was identified from the gut cDNA library of amphioxus Branchiostoma belcheri. It contains a 513 bp open reading frame corresponding to a deduced protein of 170 amino acids. Phylogenetic analysis shows that vertebrate and invertebrate p23/p23-like proteins are each grouped together, with AmphiP23 falling at the base of vertebrate p23/p23-like clade, sug…	10
420	We investigated the developmental expression pattern of AmphiCAM in cephalochordate amphioxus (Branchiostoma belcheri tsingtauense) We cultured and sampled the animals at different developmental stages (eggs and larvae), and used in-situ hybridization and northern blotting to document the spatial and temporal changes in AmphiCaM expression The alimentary tract dominates the development from the l…	10
421	Trypsin has been documented in a variety of species including both vertebrates and invertebrates, but little is known about it in amphioxus, a model organism for insights into the origin and evolution of vertebrates. Here we identified a trypsin gene in Branchiostoma japonicum. The cDNA was 978 bp long with an ORF encoding a deduced protein of 272 amino acids. The deduced protein had an N-termina…	10
422	Amphiregulin and epiregulin belong to the epidermal growth factor (EGF) family, and act as mitogenic stimulators via binding to EGF receptors (EGFRs). Amphiregulin and epiregulin are thought to play a role in regenerative responses in the gastrointestinal tract. In this study, we investigated secretion of amphiregulin and epiregulin in human colonic subepithelial myofibroblasts (SEMFs). The mRNA …	10
423	Purpose: To report the outcomes of primary transconjunctival 23-gauge (23-G) vitrectomy in the diagnosis and treatment of presumed endogenous fungal endophthalmitis (EFE). Methods: Retrospective analysis of patients with EFE who underwent diagnostic transconjunctival 23-G vitrectomy at a tertiary referral center. Results: Nineteen eyes of 15 patients with EFE were included in the study. Four pati…	9
424	Several frequency compensation schemes have been proposed to stabilize multistage amplifiers with negative feedback. The performance of these amplifiers can be analyzed by inspecting their inputoutput transfer function as representation of their frequency response. With many circuit elements affecting the output response, it is relatively difficult to obtain the real transfer function of multista…	2
425	Recently, there are revolutionary achievements in silicon-based conventional terahertz (THz) and millimeter-wave (mm-wave) integrated circuits, particularly with the advancement of CMOS technology. However, unlike Radio Frequency Integrated Circuits (RFICs), innovative designs and lack of various circuit techniques still remain unknown in THz gap. In this paper, a multi-band THz amplifier is pres…	1
426	A signal- and transient-current boosting (STCB) circuit is proposed and applied to a single-stage amplifier driving large capacitive loads. The proposed STCB circuit provides gain-bandwidth product (GBW) extension, slew-rate (SR) improvement and gain enhancement to the amplifier, with only slight alterations to the frequency response and transient response of the single-stage amplifier driving la…	2
427	Reconfigurable analog/mixed signal (AMS) platforms in scaled CMOS technology nodes are gaining importance due to the increased design cost, effort and shrinking time-tomarket. Similar to field programmable gate arrays (FPGA) for digital designs, a Programmable ANalog Device Array (PANDA) provides a flexible and versatile solution with transistor-level granularity and reconfiguration capability fo…	2
428	Analog layout generation in the advanced CMOS design is challenging by its increasing layout constraints and performance requirements. This situation becomes more intricate by the growing parasitic variability and manufacturing reliability. To facilitate the feasibility of template-based layout migration, this paper first introduces a layout preservation, which extracts placement and routing beha…	2
429	This study included 168 and 85 mother-infant dyads from Asian and United States of America cohorts to examine whether a genomic profile risk score for major depressive disorder (GPRS(MDD)) moderates the association between antenatal maternal depressive symptoms (or socio-economic status, SES) and fetal neurodevelopment, and to identify candidate biological processes underlying such association. B…	5
430	The amyloid-beta (A beta) peptide, the proteolytic fragment of A beta precursor protein (APP), aggregates and forms neuritic plaques, a major hallmark of Alzheimer's disease (AD). The limiting step in generating the A beta peptide from APP is cleavage by the P-secretase enzyme, BACE1 Regulation of the BACE1 gene is likely to play an important role in AD etiology and treatment. We therefore studie…	10
431	Objective: Emotion processing abilities might be reduced in amyotrophic lateral sclerosis (ALS). Previous studies of emotion processing in ALS have inconsistent results, and are limited by variations in task difficulty, modalities examined, and participants' cognitive status. The current study used a battery of emotion processing tasks at differing levels of difficulty and across different modali…	3
432	Background: Amyotrophic lateral sclerosis (ALS) is a rapidly progressive disease of the nervous system involving both upper and lower motor neurons. The patterns of structural and metabolic brain alterations are still unclear. Several studies using anatomical MRI yielded a number of discrepancies in their results, and a few PET studies investigated the effect of ALS on cerebral glucose metabolism…	3
433	This study aims to explore the potential impairment of Theory of Mind (ToM; i.e., the ability to represent cognitive and affective mental states to both self and others) and the clinical, neuropsychological and Quality of Life (QoL) correlates of these cognitive abnormalities in the early stages of amyotrophic lateral sclerosis (ALS), a multisystem neurodegenerative disease recently recognized as…	3
434	We consider an image motion stabilization system embedded into a space telescope for a scanning optoelectronic observation of terrestrial targets. Developed model of this system is presented taking into account physical hysteresis of piezoceramic driver and a time delay at a forming of digital control. We have presented elaborated algorithms for discrete filtering and digital control, obtained re…	1
435	The optimal biogas system design model (OBSDM) described in this paper is intended to be used as a decision-making tool to increase awareness of the potential of biogas technology for different applications in Sub-Saharan Africa (SSA). The decision-making tool identifies the most suitable biodigester design based on user defined inputs, including energy and fertiliser requirements; feedstock (typ…	0
436	To create possibilities for a more sustainable wastewater management, a novel system consisting of electrodeionization (EDI) and solid oxide fuel cells (SOFCs) is proposed in this study. This system is integrated with anaerobic digestion/landfills to capture energy from carbonaceous and nitrogenous pollutants. Both EDI and SOFCs showed good performances. EDI removed 95% and 76% ammonium-nitrogen …	0
437	There is a rapid growing interest in using biomass as an alternative source for clean and sustainable energy production. In this work, a hybrid system was developed to combine anaerobic digestion (AD) and gasification for energy recovery from yard waste and woody biomass. The feasibility of the proposed hybrid system was validated experimentally and numerically and the energy efficiency was maxim…	0
438	Radiofrequency ablation (RFA) effectively treats esophageal high-grade dysplasia, but its efficacy in treating anal canal high-grade squamous intraepithelial lesions (HSILs) is unsubstantiated. This prospective study assessed the safety and efficacy of applying hemi-circumferential RFA to anal canal HSIL. Twenty-one HIV-negative participants with HSIL occupying aehalf the anal canal circumference…	7
439	Aims: Verrucous carcinoma (VC) is a variant of well-differentiated squamous cell carcinoma and in the anal region is regarded as synonymous with giant condyloma (Buschke-Lowenstein tumour) (BLT). Aetiology, diagnostic criteria and clinical behaviour of both lesions are controversial. Recent studies suggest that VC at other sites is not associated with human papillomaviruses (HPV). We hypothesized…	9
440	The objective of this work is to minimize testing cost of analog and RF circuits for which complete specification tests are available. We use an integer linear program (ILP) to eliminate as many tests as possible without exceeding the required defect level. The method leverages correlation among specifications, thereby avoiding the tests for specifications that are sufficiently covered by tests f…	2
441	The Water Cherenkov Detector Array (WCDA) is one of the core detectors in the Large High Altitude Air Shower Observatory (LHAASO), and it consists of 3600 photomultiplier tubes (PMTs). Both high resolution time and charge measurement are required over a large dynamic range from 1 photoelectron (P.E.) to 4000 P.E. The prototype of an analogue front-end Application Specific Integrated Circuit (ASIC…	2
442	A low pass (LP) and complex band pass (CBP) reconfigurable analog baseband circuit for software-defined radio (SDR) receivers is presented. It achieves 1-15 MHz LP bandwidth, 2-8 MHz CBP bandwidth and 0-36 dB gain range with 1 dB step. Nulling-resistor Miller feed-forward (NRMFF) differential-mode compensation, passive left half-plane (LHP) zero common-mode compensation and Quasi-Floating Gate (Q…	2
443	This paper presents the results of study on utilization of Z-copy Voltage Controlled Current Follower Differential Input Transconductance Amplifier (ZC-VCCFDITA) active element in a single purpose filtering structure. This active element has three voltage-controlled parameters (intrinsic resistance of current input, voltage gain and transconductance of output section) and is very useful for desig…	2
444	Automation of analog integrated circuit (IC) design process is very important because of the optimization contradictions. In this study, benefits of multi-objective evolutionary algorithms are presented on two stage operational amplifier design using Harmony Search Algorithm (HSA) and Non-dominated Sorting Genetic Algorithm (NSGA-II). HSA is a new kind of multi-objective evolutionary algorithm wh…	2
445	Noise optimization is a challenging problem for nanoscale metal-oxide-silicon field-effect transistor circuits. This brief presents a technique that uses transconductance-to-drain current (g(m)/I-D)-dependent transistor-noise parameters to explore the design space and to evaluate tradeoff decisions. An expression for the corner frequency of the folded-cascode amplifier is derived. The design proc…	2
446	This paper reviews the importance of device-circuit interactions (DCI) and its consideration when designing thin film transistor circuits and systems. We examine temperature-and process-induced variations and propose a way to evaluate the maximum achievable intrinsic performance of the TFT. This is aimed at determining when DCI becomes crucial for a specific application. Compensation methods are …	2
447	This paper presents analog building blocks that find potential applications in display panels. A buffer (source-follower), subtractor, adder, and high-gain amplifier, employing only n-type enhancement amorphous gallium-indium-zinc-oxide thin-film transistors (a-GIZO TFTs), were designed, simulated, fabricated, and characterized. Circuit simulations were carried out using a neural model developed …	2
448	This paper presents a new environment for characterizing foundry CMOS device models and analog basic blocks. This environment can also be used to design some analog basic building blocks. It designs analog circuits by dividing them into a set of basic building blocks connected together, where each block is optimized separately considering other blocks' loading and/or boundary conditions. It can r…	2
449	Circuit parameters and configuration are very important when studying the synergistic effects total dose/SET. We explore a method combining dynamic parameter measurement and spectrum analysis which lead to a better understanding of this complex phenomenon. In this paper symbolic circuit analysis is used to obtain the relationship between input, output and noise injection due to photocurrent gener…	2
450	This paper presents an optimization-based design methodology for fully differential amplifiers (FDAs) including the effects of real common-mode feedback (CMFB) circuits as constraints in the design flow. The sizing procedure is performed separately for the main amplifier and for the CMFB circuit, reducing the number of free variables and exploring the design space in a more efficient way. Also, t…	2
451	Four parts of opamp OP1177ARZ manufactured by Analog Devices have been tested. The chips have been compared visually and with specialized software. Forms of ionization response in three checkpoints have been registered, and maps of response amplitudes on the crystal surface have been constructed. It has been fixed, that crystals samples are various in spite of identical crystals marking. So TID b…	2
452	A systematic method is proposed to approach complete fault coverage for catastrophic faults in analog circuits. In the proposed method, a fault propagation graph is first created from the circuit netlist. Standard graph theory techniques are then employed to identify a minimal set of observation points (MOP) such that, by monitoring these points, complete fault coverage can be achieved, i.e., all…	2
453	An analog front-end (AFE) for a multifunction environmental sensor is proposed. The AFE is designed to be able to sense 1 mu V, 1 fC, and 1 pA level signals in a low-frequency band around DC, and consists of an instrumentation amplifier (IA), a charge amplifier (CA), and a continuous time delta-sigma (CT-Delta Sigma) ADC. To reduce the low-frequency noise of operational amplifier (OPAMP) which is…	2
454	This paper presents an accurate design approach for two-stage CMOS operational amplifiers developed based on the usual design procedure. It eliminates the errors existed in design results by employing the accurate MOS model and carrying out the design procedure iteratively. The specifications of the amplifier designed by this approach match exactly with the user specified values. A design example…	2
455	Analog ICs are widely used in communication, sense and power systems of spacecraft. They are produced with variety of technologies (CMOS, BiCMOS, functional options). This paper provides TID degradation analysis for most common analog ICs - operational amplifiers, voltage comparators and linear stabilizers. General trends in radiation behavior and recommendations for analog IC's radiation testing…	2
456	The article presents functional schemes of two IPmodules included into a new (2016) radiation-hardened structured arrays (SA) MH2XA010. The microcircuits of the main modifications of op amps (OAs) with current negative feedback (CNF) can be realized on the base of SA (due to the interconnection wiring of elements). The terminal parameters of op amps are considered, the practical recommendations f…	2
457	The article suggests a new method of the errors evaluation from the several common-mode signals in the differential difference operational amplifiers (DDAs), based on the theory of autonomous multiport circuit. These errors of DDA in its main connection circuits can be described by feeding a special current autonomous parameter to the classical equivalent circuit of DDA. This parameter is connect…	2
458	An architectural performance comparison of bandgap voltage reference variants, designed in a 0.18 mu m CMOS process, is performed with respect to single event transients. These are commonly induced in microelectronics in the space radiation environment. Heavy ion tests (Silicon, Krypton, Xenon) are used to explore the analog single-event transients and have revealed pulse quenching mechanisms in …	2
459	The paper presents a high-voltage integrated-circuit driver capable of producing analog voltages up to 300 V, using Dalsa's 0.8-mu m HV CMOS/DMOS process, suitable for MEMS and medical systems. The IC driver includes a HV operational amplifier (op-amp) with a class-B output stage, and HV analog switches with improved off-isolation performance. In contrast to previous frequency compensation scheme…	2
460	Functional errors in analog portion of mixed signal circuits become more severe and improvements in verification methods are increasingly important. Current verification methods fall into two categories, simulation-based verification and formal verification (Barke et al. [1]), focusing on verifying analog circuit function/performance, This paper proposes a novel approach verifying analog circuit …	2
461	This paper presents a new family of Class-AB operational transconductance amplifier (OTA) circuits based on single-stage topologies with non-linear current amplifiers. The proposed variable-mirror amplifier (VMA) architecture is mainly characterized by generating all Class-AB current in the output transistors only, by exhibiting very low sensitivity to both technology and temperature deviations, …	2
462	This paper presents a digital testing strategy for characterizing an analog circuit block. The operational amplifier (op amp) is evaluated due to its wide application in electronic circuits and systems. In the proposed strategy, the op amp device under test (DUT) is configured to respond to a testing pulse, and the associated output is digitized by a digital buffer to reduce the high cost of gene…	2
463	We report a pulse width modulation (PWM) buck converter that is able to achieve a power conversion efficiency (PCE) of >80% in light loads (80% efficiency for a wide range of load conditions from 45 mu A to 4.1 mA, while generating 1 V output from 2.5-3.3 V supply. The converter occupies 0.375 mm(2) in 0.18 mu m CMOS processes and requires two external components: 1.2 mu F capacitor and 6.8 mu H …	1
464	ADC/DAC radiation failures are mainly due to radiation-induced degradation of precision parameters of the transfer characteristic such as gain, zero offset, full-scale voltage, integral and differential non-linearity, conversion error. ADC/DAC radiation failure specifics is that even a slight deviation of electrical parameter of internal elements (comparator threshold, internal reference voltage,…	2
465	The work proposes an improved technique to design a low power 8-bit asynchronous successive approximation register (ASAR), an analog-to-digital converter (ADC). The proposed ASAR ADC consists of a comparator, ASAR (digital control logic block), and a capacitivedigital-to-analog convertor (C-DAC). The comparator is a preamplier-based improved positive feedback latch circuit which has a built-in sa…	1
466	Due to technology scaling, the design of the conventional-type analog-to-digital converter (ADC), which uses an operational amplifier as one of its building blocks, becomes more difficult. In this brief, new techniques to design time-based ADC (TADC), which uses a voltage-controlled oscillator (VCO), are proposed. The VCO is followed by a time-to-digital converter, implemented in a Sigma Delta ar…	2
467	This paper presents a 14.9-bit 3.57-MS/s algorithmic ADC that uses iterative gain enhancement, a technique that uses multiple clock phases to increase the effective op-amp gain in a switched-capacitor circuit. Using an op-amp that gives only 30-dB loop gain in a feedback circuit without gain enhancement, application of the iterative gain enhancement technique boosts the loop gain to 81 dB. The al…	2
468	A wide-bandwidth (BW) power-efficient continuoustime Sigma Delta modulator (CT Sigma Delta M) is presented. The modulator introduces a third-order filter implemented with a lossless integrator and a multiple-feedback single-amplifier biquadratic filter with embedded loop stability compensation. An active summing block is implemented by employing a common-gate current buffer followed by a transimp…	2
469	A 400-800 MHz spectrum sensing system is designed and implemented using 0.18-mu m CMOS technology for cognitive radios in the UHF TV band. Based on envelope detection, the system employs a down converter, a digitally controlled oscillator, a low-pass filer (LPF), a rectifier, a comparator, and a digital control unit to realize spectrum sensing with 10-bit frequency representation. With variable-g…	1
470	This study presents a self-testing platform with a foreground digital calibration technique for successive approximation register (SAR) analog-to-digital converters (ADCs). A high-accuracy digital-to-analog converter (DAC) with digital control is used for the proposed self-testing platform to generate the sinusoidal test signal. This signal is then implemented using an Arduino board, and the cloc…	1
471	This paper describes a versatile composite amplifier in which a current feedback amplifier (CFA) drives an operational amplifier (OPA). In the conventional OPA-CFA composite amplifier, an OPA drives a CFA resulting in a composite structure that combines the DC input stability of the OPA and the high speed capability of the CFA. The proposed composite configuration combines different features of t…	2
472	The paper presents the structure and the principle of operation of the improved' Howland current pumps (or voltage-controlled current sources (VCCSs) for a grounded load). In particular, under review is the VCCS employing power operational amplifier (op amp) and the VCCS using low power op amp and an additional power transistor, extending working dynamic range. On the basis of analysis of the ope…	2
473	Analogical reasoning is an important mechanism for social cognition in typically developing children, and recent evidence suggests that some forms of analogical reasoning may be preserved in autism spectrum disorder. An unanswered question is whether children with autism spectrum disorder can apply analogical reasoning to social information. In all, 92 children with autism spectrum disorder compl…	3
474	The paper aim draws together two ideas that have figured in different strands of discussion in business ethics: the ideas of intuition and of reflection. They are considered in company with the third, complementary, idea of analysis. It is argued that the interplay amongst these is very important in business ethics. The relationship amongst the three ideas can be understood by reference to parts …	3
475	In this paper the results of layout design and circuit-topological computer simulation of some elements of analytical microsytem-on-chip with the "silicon-on-insulator" (SOI)-structures are presented. These elements were: an input cascade, a basic element of operational amplifier and a ring oscillator based on standard bulk CMOS technology and CMOS technology with the SOI-structures. Also the pol…	2
476	During development of adenovirus-based vaccines, samples have to be analyzed in order to either monitor the production process or control the quality and safety of the product. An important quality attribute is the total concentration of intact adenoviruses, which currently is determined by quantitative polymerase chain reaction (qPCR) or anion exchange-HPLC. Capillary Electrophoresis (CE) was ev…	9
477	The anaerobic ammonium oxidation (anammox) process has been recognized as a promising sewage treatment approach. Considering the susceptibility, it is meaningful to study the behaviors of anammox bacteria under the unfavorable conditions. Here, we found that anammox bacteria more probably tended to aggregation by the regulation of c-di-GMP against the unfavorable environmental stresses (low tempe…	9
478	Henoch-Schonlein purpura (HSP) is a systemic vasculitis mediated by autologous immune complex. Animal models of HSP are scarce. Here, we describe the characteristics of HSP rabbit model in the acute and recovery phase. First, we constructed the HSP rabbit models, and then assessed immunologic indicators of models by enzyme-linked immunosorbent assay and immunoturbidimetry. Histomorphological char…	8
479	Anaphylaxis is an increasingly prevalent life-threatening allergic condition that requires people with anaphylaxis and their caregivers to be trained in the avoidance of allergen triggers and in the administration of adrenaline autoinjectors. The prompt and correct administration of autoinjectors in the event of an anaphylactic reaction is a significant challenge in the management of anaphylaxis.…	8
480	Background The mechanisms involved in the amplification of the mast cell response during anaphylaxis are unclear. Mouse models of anaphylaxis demonstrate the critical involvement of neutrophils. These innate immune cells are highly abundant in peripheral blood and can be rapidly activated to trigger both local and systemic inflammation. Objective To investigate neutrophil activation in peripheral…	8
481	BACKGROUND: Anaphylaxis diagnostic criteria were proposed at the Second Symposium on the Definition and Management of Anaphylaxis. These criteria were 97% sensitive and 82% specific when retrospectively validated. OBJECTIVE: To prospectively evaluate the diagnostic accuracy of the National Institute of Allergy and Infectious Diseases/Food Allergy and Anaphylaxis Network (NIAID/FAAN) criteria for …	8
482	Background: High serum basal tryptase (sBT) levels have been identified as a risk factor for both venom-and food-induced severe allergic reactions. The aim of this study was to compare sBT levels in children with different severity of actual drug hypersensitivity reactions (DHRs) with those of age-and sex-matched controls without any history of DHRs. Method: Patients between 0 and 18 years of age…	8
483	BACKGROUND: Anaphylaxis is a potentially life-threatening systemic allergic reaction. Studies suggest that the incidence of anaphylaxis is increasing; however, recent trends in emergency department (ED) visits for anaphylaxis in the United States have not been studied. OBJECTIVE: To examine trends in the incidence and rates of anaphylaxis-related ED visits from 2005 through 2014. METHODS: We retr…	8
484	BACKGROUND: The prescribing pattern of epinephrine over time is an indicator of the secular trend of anaphylaxis. However, it is not well known in a population level in the United States. OBJECTIVE: To evaluate the trend of prescriptions for epinephrine autoinjectors in Olmsted County, Minn, residents. METHODS: Outpatient prescriptions for epinephrine were identified among residents of Olmsted Co…	8
485	Background: Anaplasma phagocytophilum is an emerging tick-borne zoonotic pathogen of increased interest worldwide which has been detected in northern Africa. Anaplasma platys is also present in this region and could possibly have a zoonotic potential. However, only one recent article reports on the human esposure to A. phagocytophilum in Morocco and no data are available on canine exposure to bot…	9
486	The lateral ponticle and epitransverse process are rare anatomical variations found on the atlas vertebra of the cervical spine. When a lateral ponticle occurs, an abnormal bony bridge extends from the superior articular facet to the transverse process. This bony bridge bisects the transverse foramen wherein the vertebral artery normally lies. In this case report, we describe a C1 specimen from a…	5
487	The intervertebral disc (IVD) is a joint unique in structure and functions. Lying between adjacent vertebrae, it provides both the primary support and the elasticity required for the spine to move stably. Various aspects of the IVD have long been studied by researchers seeking a better understanding of its dynamics, aging, and subsequent disorders. In this article, we review the surgical anatomy,…	7
488	Granulomatosis with Polyangiitis (GPA) (formerly known as Wegener's granulomatosis) is a vasculitis of unknown etiology affecting predominantly small- to medium-sized vessels, usually involving the upper and lower respiratory tract and kidneys. Anti-neutrophil cytoplasmic autoantibodies are probably the initial cause of the inflammatory process that leads to the typical necrotizing lesions. In th…	8
489	Purpose of Review The ANCA-associated vasculitides are a group of small vessel vasculitides characterized by autoantibodies recognizing the neutrophil cytoplasmic antigens PR3 and MPO. We examine the current clinical and molecular immunology understanding of ANCA-associated vasculitides and discuss the current needs in our understanding of the pathogenic mechanisms of these rare diseases. Recent …	8
490	We studied date palm phytochelatin synthase type I (PdPCS1), which catalyzes the cytosolic synthesis of phytochelatins (PCs), a heavy metal binding protein, in plant cells. The gene encoding PdPCS1 (Pdpcs) consists of 8 exons and 7 introns and encodes a protein of 528 amino acids. PCs gene history was studied using Notung phylogeny. During evolution, gene loss from several lineages was predicted …	9
491	Aim In the 19th/early 20th century, overfishing caused a drastic decline and finally extinction of the local sturgeon populations in the eastern Atlantic. To date, it is not known whether it was Acipenser sturio or the primarily North American Acipenser oxyrinchus that occurred here. The aim of the study was to show the historical pattern of sturgeon distribution and their diversity in this area …	7
492	The importance of the performance of frequency regulation has already been acknowledged by regulators and Independent System Operators (ISOs). A performance-based frequency regulation market model considering both regulation capacity and regulation mileage constraints is proposed in this paper. In the proposed market, high-performance regulation resources have higher priorities to be selected in …	0
493	The increased penetration of renewable energy sources in existing power systems has led to necessary developments in electricity market mechanisms. Most importantly, renewable energy generation is increasingly made accountable for deviations between scheduled and actual energy generation. However, there is no mechanism to enforce accountability for the additional costs induced by power fluctuatio…	0
494	In ancillary service electricity markets, opportunity costs account for the profit forgone by a generator due to the use of generating capacity for ancillary service provision instead of energy sales. They are calculated for each generator providing ancillary services and are included in the determination of market-clearing prices by market operators throughout the U.S. Recent interest in the use…	0
495	Androgen insensitivity syndrome (AIS) is characterized by deficient or absent virilization in 46,XY individuals despite normal or even elevated androgen levels. AIS is usually caused by mutations in the androgen receptor (AR) gene. We aimed at contrasting clinical, biochemical, and molecular genetic characteristics of three patients (P1-P3) with clinically evident partial (PI) and complete (P2, P…	10
496	In this study, we attempted to explore the effect and possible mechanism of Andrographolide on OVA-induced asthma. OVA challenge induced significant airway inflammatory cell recruitment and lung histological alterations, which were ameliorated by Andrographolide. The protein levels of cytokines in bron-choalveolar fluid (BALF) and serum were reduced by Andrographolide administration as well as th…	8
497	Introduction: Therapeutic options for myelodysplastic syndromes (MDS) are limited to hypomethylating agents (HMA) and lenalidomide. Rigosertib, a small molecule which blocks RAS-mediated activation of proteins containing a common RAS binding domain, appears to be a promising novel drug.Areas covered: Discovery, mechanism of action of rigosertib, and results of clinical trials are described. More …	7
498	Background Most data on chronic spontaneous urticaria (CSU) originate from highly selected patient populations treated at specialized centres. Little is known about CSU patient characteristics and the burden of CSU in routine clinical practice. AWARE (A World-wide Antihistamine-Refractory chronic urticaria patient Evaluation) is an ongoing global study designed to assess chronic urticaria in the …	5
499	AimsThymomas and thymic squamous cell carcinomas (TSQCCs) are rare thymic epithelial tumours. Data on angiogenesis and vascular phenotype in these tumours are limited, and no study has taken histological World Health Organization (WHO) subtypes into account. The aim of this study was to compare vascularization, pericytes coverage and expression of angiogenic growth factors in different WHO-define…	9
500	Objective: To determine if the molecular profiles of endometriotic lesions contain informative measures of inflammation and immune dysfunction that may contribute to better understanding of the interplay between immune dysfunction and inflammation and their contribution to endometriosis pathogenesis. Design: Immune and inflammation transcriptomic analysis with the use of the Nanostring nCounter G…	8
501	Fish protein hydrolysate was prepared from muscle of small red scorpionfish (Scorpaena notata) by treatment with a protease from the fungus Penicillium digitatum. Protein hydrolysate was found to strongly inhibit the angiotensin I converting enzyme and exhibited high antioxidative activity through 1,1-diphenyl-2-picrylhydrazyl free radical scavenging assay. After ultrafiltration, peptides were is…	7
502	Ca2+-activated Cl-channels play a crucial role in various physiological processes. However, the role of TMEM16A in vascular endothelial dysfunction during hypertension is unclear. In this study, we investigated the specific involvement of TMEM16A in regulating endothelial function and blood pressure and the underlying mechanism. Reverse transcription-polymerase chain reaction, Western blotting, c…	9
503	1. Angiotensin (Ang) II plays a major role in vascular remodelling. Matrix metalloproteinases (MMPs) and their tissue inhibitors (TIMPs) are involved in the tissue remodelling processes. The aim of the present study was to investigate whether AngII modulates TIMP-2 expression in rat aortic smooth muscle cells in vivo. 2. Angiotensin II (200 ng/kg per min, s.c.) or AngII + losartan (10 mg/kg per d…	10
504	Angiotensin II is critical in pre-eclampsia pathogenesis. In addition, microRNA-155 regulates angiotensin II type I receptor expression. We have explored the function of microRNA-155 in pre-eclamptic pregnant women. Human umbilical vein endothelial cells were isolated and cultured from healthy puerperant women and pre-eclampsia patients. The cells were transfected with a mature microRNA-155 plasm…	10
505	Renin substrate, biological renin activity, and/or renin-secreting cells in kidneys evolved at an early stage of vertebrate phylogeny. Angiotensin (Ang) I and II molecules have been identified biochemically in representative species of all vertebrate classes, although variation occurs in amino acids at positions 1, 5, and 9 of Ang I. Variations have also evolved in amino acid positions 3 and 4 in…	7
506	1. Several eel species have undergone extensive declines at both local and global level. The aim of this study was to identify the reasons for the collapse of the European eel (Anguilla anguilla) stock in an important area for biodiversity conservation (Comacchio Lagoon, Italy), in order to support the development of eel conservation plans. 2. The records of silver eel catches from Comacchio desc…	9
507	Even simple geometric shapes are seen as animate and goal-directed when they move in certain ways. Previous research has revealed a great deal about the cues that elicit such percepts, but much less about the consequences for other aspects of perception and cognition. Here we explored whether simple shapes that are perceived as animate and goal-directed are prioritized in memory. We investigated …	6
508	For more than a century researchers have used enculturated animals-those extensively trained or reared by humans-to explore the effects of learning and environment on the capacities for linguistic abilities outside of the human line. Unfortunately, due to many controversies, the findings of these studies frequently have been dismissed or outright ignored. However, experimental exploration of the …	3
509	Social network analysis has become a prominent tool to study animal social life, and there is an increasing need to develop new systems to collect social information automatically, systematically, and reliably. Here we explore the use of a freely accessible Automated Learning Device for Monkeys (ALDM) to collect such social information on a group of 22 captive baboons (Papio papio). We compared t…	3
510	In the horse, breeding induces a transient endometrial inflammation. A subset of mares are unable to resolve this inflammation, and they are considered susceptible to persistent mating-induced endometritis PMIE Select seminal plasma proteins cysteine-rich secretory protein-3 (CRISP-3) and lactoferrin have been shown to affect the innate immune response to sperm in vitro. The objective of this stu…	8
511	Existing research suggests that various forms of family violence such as domestic violence and child abuse tend to coexist or cluster. Although the link between animal cruelty and domestic violence is well publicized, little research has examined various forms of animal abuse and possible links between corresponding forms of interpersonal offenses. The present study examined a subsample obtained …	4
512	This review presents an overview of some of the pre-clinical and clinical issues that have contributed to the failures of potential novel neuropsychiatric drugs, which have prompted a re-examination of the role of animal models of neuropsychiatric disorders. Advances both in basic neuroscience and technology have driven the development of animal models of aspects of neuropsychiatric disorders. Ge…	5
513	We tested the two main evolutionary hypotheses for an association between immunity and personality. The risk of-parasitism hypothesis predicts that more proactive (bold, exploratory, risk-taking) individuals have more vigorous immune defenses because of increased risk of parasite exposure. In contrast, the pace-of-life hypothesis argues that proactive behavioral styles are associated with shorter…	8
514	Mild therapeutic hypothermia is a candidate for the treatment of traumatic brain injury (TBI). However, the role of mild hypothermia in neuronal sprouting after TBI remains obscure. We used a fluid percussion injury (FPI) model to assess the effect of mild hypothermia on pericontusion neuronal sprouting after TBI in rats. Male Sprague-Dawley rats underwent FPI or sham surgery, followed by mild hy…	9
515	OBJECTIVE: We investigated the expression of annexin A5 (ANXA5) in human cholangiocarcinoma (CCA) cell line and its effect on proliferation, migration, and apoptosis of human CCA cells. MATERIALS AND METHODS: Expression of ANXA5 was detected by fluorescent quantitative reverse transcriptase polymerase chain reaction (qRT-PCR) and western blotting method in 2 human CCA cell lines, QBC939 and RBE. …	9
516	The tumor suppressor p16INK4a has functions beyond cell-cycle control via cyclin-dependent kinases. A coordinated remodeling of N- and O-glycosylation, and an increase in the presentation of the endogenous lectin galectin-1 sensing these changes on the surface of p16INK4a-expressing pancreatic carcinoma cells (Capan-1), lead to potent pro-anoikis signals. We show that the p16INK4a-dependent impac…	10
517	BACKGROUND: Little is known about anorectal function and quality of life after chemoradiation followed by local excision, which is an alternative to total mesorectal excision for selected patients with early rectal cancer. OBJECTIVE: The purpose of this study was to prospectively assess anorectal function and health-related quality of life of patients with T2N0 rectal cancer who were treated with…	5
518	Numerous patients with anorectal malformations (ARMs) continue to experience fecal incontinence and constipation following surgical procedures. One of the most important factors that influences defecation is the striated muscle complex (SMC). Wnt signaling regulates the expression of myogenic regulatory factors, which serve an important role in muscle development. Therefore, the present study aim…	9
519	Purpose: A subgroup of individuals with anorexia nervosa (AN) displays social difficulties; however, it is not clear if individuals with comorbid autism spectrum disorders account for these difficulties. Methods: We compared social function using the Autism Diagnostic Observation Schedule in 43 young females with first-episode AN who did not have comorbid autism spectrum disorder, 28 individuals …	3
520	This study examines whether the perception of peripersonal action-space and interpersonal social-space is modified in patients with restrictive-type anorexia in two experimental conditions using videos. First, participants stopped the video of an approaching stimulus when they felt the distance to be comfortable for interacting with it (first-person perspective). Second, participants stopped the …	3
521	We tested wild birds in Poland during 2008-15 for avian influenza virus (AIV). We took 10,312 swabs and feces samples from 6,314 live birds representing 12 orders and 84 bird species, mostly from orders Anseriformes and Charadriiformes, for testing and characterization by various PCR methods. From PCR-positive samples, we attempted to isolate and subtype the virus. The RNA of AIV was detected in …	9
522	Background: Glutamatergic system abnormalities are implicated in the pathophysiology and treatment of both major depressive disorder and bipolar depression (BDep). Subsequent to studies demonstrating the rapid and robust antidepressant effects of ketamine, an N-methyl-D-aspartate receptor antagonist, other glutamatergic modulators are now being studied in clinical trials of mood disorders. A prev…	5
523	A system of generating tunable orbital angular momentum (OAM) radio beams and a method of measuring the OAM states are proposed and experimentally investigated. The OAM beams, which are generated by a uniform circular array, can be dynamically configured by controlling the digital signals in the baseband. A 2-D near-field scanning platform is built to measure the OAM states of the system. The pla…	1
524	Cortical networks underpinning attentional control and mentalizing converge at the right temporoparietal junction (rTPJ). It is debated whether the rTPJ is fractionated in neighboring, but separate functional modules underpinning attentional control and mentalizing, or whether one overarching cognitive mechanism explains the rTPJ's role in both domains. Addressing this question, we combined atten…	3
525	Purpose: To Compare tendon-to-bone healing in remnant-preserving and conventional anterior cruciate ligament reconstruction. Methods: 72 New Zealand rabbits were randomly assigned to conventional ACL reconstruction group (group A), remnant-preserving and tensioning ACL reconstruction group (group B), and remnant-preserving and graft through remnant sleeve ACL reconstruction group (group C), with …	9
526	Words activate cortical regions in accordance with their modality of presentation (i.e., written vs. spoken), yet there is a long-standing debate about whether patterns of activity in any specific brain region capture modality invariant conceptual information. Deficits in patients with semantic dementia highlight the anterior temporal lobe (ATL) as an amodal store of semantic knowledge but these …	3
527	Humans cannot help but attribute human emotions to non-human animals. Although such attributions are often regarded as gratuitous anthropomorphisms and held apart from the attributions humans make about each other's internal states, they may be the product of a general mechanism for flexibly interpreting adaptive behavior. To examine this, we used functional magnetic resonance imaging (fMRI) in h…	3
528	Introduction: C1q play an important role in clearance of immune complexes and apoptotic cell debris. Impaired clearance leads to exposure of C1 native antigen and development of anti-C1q antibody formation. Anti-C1q antibody is well studied in Systemic Lupus Erythematosus (SLE). Significance of anti-C1q Ab in Indian SLE patients and their clinical manifestations is not clear. Aim: The aim of this…	8
529	The isoquinoline alkaloid berberine possesses many pharmacological activities including antibacterial infection. Although the direct bactericidal effect of berberine has been documented, its influence on the antibacterial functions of macrophages is largely unknown. As inflammasome activation in macrophages is important for the defense against bacterial infection, we aimed to investigate the infl…	8
530	Gloverin is an antibacterial peptide which has been previously isolated in Hyalophora gloveyi, and is known to exert an inhibition effect on the growth of Gram-negative bacteria (GNB). When the expressed genes in the immunized Bombyx mori were screened, gloverin like gene (BmGLP) was found and it was thought to respond against the bacterial invasion. This study presents some data about the gene o…	10
531	The gene expression level for immune system genes was evaluated at different lifecycle stages in the white shrimp (Litopenaeus vannamei). The gene-coding pattern recognition protein, -glucan binding protein-high density lipoprotein (BGBP), from haemocytes, the effector proteins peroxinectin and clotting protein (CP), the antibacterial proteins Lysozyme, Penaeidin 3 and prophenoloxidase (proPO), a…	8
532	Despite several conventional potent antibacterial therapies, bacterial infections pose a significant threat to human health because they are emerging as the leading cause of death worldwide. Due to the development of antibiotic resistance in bacteria, there is a pressing demand to discover novel approaches for developing more effective therapies to treat multidrug-resistant bacterial strains and …	6
533	Antibiotics are widely used in mariculture industry, and this study attempts to determine the extent of water and sediment pollution by aritibiotic residues in 13 major mariculture sites in China. Through chemical and molecular biology analysis, the results showed that the total concentrations of sulfonamides and tetracyclines were in the range 62.0-373.8 ng L-1 and 0.2-259.1 ng L-1 respectively …	7
534	The alga Cladophora glomerata can erupt in nuisance blooms throughout the lower Great Lakes. Since bacterial abundance increases with the emergence and decay of Cladophora, we investigated the prevalence of antibiotic resistance (ABR) in Cladophora-associated bacterial communities up-gradient and down-gradient from a large sewage treatment plant (STP) on Lake Ontario. Although STPs are well-known…	9
535	The seasonal variation and removal efficiency of antibiotic resistance genes (ARGs), including tetracycline resistance genes (tetG, tetM, and tetX) and macrolide (ermB, ermF, ereA, and mefA), were investigated in two typical swine wastewater treatment systems in both winter and summer. ARGs, class 1 integron gene, and 16S rRNA gene were quantified using real-time polymerase chain reaction assays.…	9
536	The objectives of this study were to determine the kinetic parameters of purified recombinant Bla(Mab) and Bla(Mmas) by spectrophotometry, analyze the genetic environment of the bla(Mab) and bla(Mmas) genes in both species by polymerase chain reaction and sequencing, furthermore, in silico models of both enzymes in complex with imipenem were obtained by modeling tools. Our results showed that Bla…	9
537	Natural tetracycline (TC) antibiotics were the first major class of therapeutics to earn the distinction of 'broad-spectrum antibiotics' and they have been used since the 1940s against a wide range of both Gram-positive and Gram-negative pathogens, mycoplasmas, intracellular chlamydiae, rickettsiae and protozoan parasites. The second generation of semisynthetic tetracyclines, such as minocycline …	7
538	abYsis is a web-based antibody research system that includes an integrated database of antibody sequence and structure data. The system can be interrogated in numerous ways from simple text and sequence searches to sophisticated queries that apply 3D structural constraints. The publicly available version includes pre-analyzed sequence data from the European Molecular Biology Laboratory European N…	7
539	The introduction of more sensitive techniques, such as LuminexA (R) for HLA antibody screening of patients awaiting organ transplantation has resulted in a better understanding of transplantation immunology and improvements in clinical practice. The interpretation of the results obtained only by LuminexA (R) can lead to inaccurate evaluation of a patient's antibody status and unjustified rejectio…	8
540	Effects in the liver of fatal intoxication with the binary toxin ricin are unclear. We report a robust neutrophil influx into the liver of C57BL/6 mice after lethal parenteral ricin challenge, occurring in peri-portal and centro-lobular hepatic areas within 2 h, followed by the abrupt disappearance of hepatic macrophages/Kupffer cells. Chemokine profiles determined by microarray, ribonuclease pro…	10
541	HIV-1 infection occurs primarily through mucosal transmission. Application of biologically relevant mucosal models can advance understanding of the functional properties of antibodies that mediate HIV protection, thereby guiding antibody-based vaccine development. Here, we employed a human ex vivo vaginal HIV-1 infection model and a rhesus macaque in vivo intrarectal SHIV challenge model to probe…	8
542	Immunoglobulin therapy is a key element in the management of most patients with primary immunodeficiency disease. Allergist/immunologists should be familiar with the appropriate evaluation of candidates for immunoglobulin, the characteristics of immunoglobulin products, and how to use them to provide the best care to their patients. Available immunoglobulin products appear to be equally efficacio…	8
543	Since the development of antibody-production techniques, a number of immunoglobulins have been developed on a large scale using conventional methods. Hybridoma technology opened a new horizon in the production of antibodies against target antigens of infectious pathogens, malignant diseases including autoimmune disorders, and numerous potent toxins. However, these clinical humanized or chimeric m…	8
544	Somatic mutations within the antibody variable domains are critical to the immense capacity of the immune repertoire. Here, via a deep mutational scan, we dissect how mutations at all positions of the variable domains of a high-affinity anti-VEGF antibody G6.31 impact its antigen-binding function. The resulting mutational landscape demonstrates that large portions of antibody variable domain posi…	8
545	Lung cancer has the highest mortality rate among cancer patients in the world, in particular because most patients are only diagnosed at an advanced and noncurable stage. Computed tomography (CT) screening on high-risk individuals has shown that early detection could reduce the mortality rate. However, the still high false-positive rate of CT screening may harm healthy individuals because of unne…	8
546	Immune defenses are expected to be crucial for survival under the considerable parasite pressures experienced by wild animals. However, our understanding of the association between immunity and fitness in nature remains limited due to both the complexity of the vertebrate immune system and the often-limited availability of immune reagents in nonmodel organisms. Here, we use methods and reagents d…	8
547	The scale and scope of the global epidemic, coupled to challenges with traditional vaccine development approaches, point toward a need for novel methodologies for HIV vaccine research. While the development of vaccines able to induce broadly neutralizing antibodies remains the ultimate goal, to date, vaccines continue to fail to induce these rare humoral immune responses. Conversely, growing evid…	8
548	Acute myeloid leukemia (AML) is characterized by the proliferation of immature myeloid lineage blasts. Due to its heterogeneity and to the high rate of acquired drug resistance and relapse, new treatment strategies are needed. Here, we demonstrate that IFN promotes AML blasts to act as effector cells within the context of antibody therapy. Treatment with IFN drove AML blasts toward a more differe…	8
549	Bacillus thuringiensis (Bt) is known as the most successful microbial insecticide against different orders of insect pests in agriculture and medicine. Moreover, Bt toxin genes also have been efficiently used to enhance resistance to insect pests in genetically modified crops. In light of the scientific advantages of new molecular biology technologies, recently, some other new potentials of Bt ha…	7
550	The aim of this study was to investigate the effect of costimulation blockade with cytotoxic T-lymphocyte-associated-antigen 4-immunoglobulin (CTLA4Ig) and anti-CD40L monoclonal antibody (anti-CD40L mAb) on an experimental autoimmune myocarditis (EAM) mouse model. Characteristics of myocardial tissue were observed by hematoxylin and eosin (H&E) staining. The messenger RNA (mRNA) levels of CTLA4, …	9
551	Objective: Arginine-specific cysteine proteases (Rgps) from Porphyromonas gingivalis are important virulent factors of periodontal diseases. However, there is no therapeutic drug that inhibits proinflammatory events induced by these enzymes. In this study, we investigated proinflammatory activities of Rgps and activated coagulation factor X (FXa) and examined the effect of DX-9065a, a new selecti…	10
552	In this study, drug target was identified using KEGG database and network analysis through Cytoscape software. Designed series of novel benzimidazoles were taken along with reference standard Flibanserin for insilico modeling. The novel 4-(1H-benzo[d]imidazol-2-yl)-N-(substituted phenyl)-4-oxobutanamide (3a-j) analogs were synthesized and evaluated for their antidepressant activity. Reaction of 4…	5
553	ObjectiveTo explore the prevalence and clinical profile of males and females who develop antidepressant treatment-emergent mania (ATEM). MethodFrom an original sample of 754 patients with BD, we identified ATEM+ cases (n = 75) and ATEM- controls (n = 135) that met stringent criteria. We specifically examined the combinations of clinical factors that best classified males and females as ATEM+ case…	5
554	Approximately 40% of patients treated for depression do not respond to a trial of an antidepressant. The aim of the proposed study was to evaluate the efficacy and safety of switching to vilazodone in patients with major depressive disorder who are unresponsive or only partially responsive to a trial of citalopram. Seventy-nine adults with major depressive disorder were enrolled in an open-label …	5
555	Background: Major depressive disorder (MDD) is often resistant to treatment with usual approaches. Patients with MDD have shown hypofunction of the frontotemporal cortex in verbal fluency test (VFT)-related near-infrared spectroscopy (NIRS). Methods: We examined whether the reactions to drug treatment in treatment-naive patients with MDD could be predicted by NIRS outcomes at the initial investig…	5
556	No study has investigated psychological dependence on antidepressants in patients with panic disorder, which was addressed in this study. This study was carried out in four psychiatric clinics in Tokyo, Japan. Individuals were eligible if they were outpatients aged 18 years or older and fulfilled the diagnostic criteria for panic disorder (ICD-10). Assessments included the Japanese Versions of th…	5
557	Objective: To assess systematically the effects of antidepressants and untreated maternal depression on human placenta and the developing fetus.Methods: Pertinent medical literature information was identified using MEDLINE/PubMed, SCOPUS and EMBASE. Electronic searches, limited to human studies published in English, provided 21 studies reporting primary data on placental and fetal effects of anti…	5
558	Antibodies against the toxin portion of recombinant immunotoxins (RIT) reduce their efficacy and pose a potential safety risk. To overcome this problem we mutated the very immunogenic immunotoxin SS1P to produce LMB-T20, a de-immunized RIT that has the eight human T-cell epitopes in SS1P modified or removed. To determine the effect of T-cell epitope removal in vivo we mapped the T-cell epitopes i…	8
559	Objectives - Whether and when to immunologically treat epilepsy patients with suggested autoantibody (AB)-negative limbic encephalitis (LE) is clinically challenging. Therefore, we evaluated the clinical outcome and eventual outcome predictors of immunotherapy in a group of AB-negative patients with recent-onset temporal lobe epilepsy (TLE), magnetic resonance imaging (MRI) indicators of LE, subj…	8
560	ERp57 is a member of a protein disulfide isomerase family and is a chaperone responsible for the correct folding of newly synthesized glycoproteins in the endoplasmic reticulum and in the assembly of the major histocompatibility complex class I in the endogenous pathway of antigen presentation. This study reports the identification of a full length ERp57 cDNA in rainbow trout that encodes a putat…	10
561	The MHC class I and II antigen processing and presentation pathways display peptides to circulating CD8(+) cytotoxic and CD4(+) helper T cells respectively to enable pathogens and transformed cells to be identified. Once detected, T cells become activated and either directly kill the infected /transformed cells (CD8(+) cytotoxic T lymphocytes) or orchestrate the activation of the adaptive immune …	8
562	In the treatment of hemophilia A, the 20%-30% risk of developing of anti-factor VIII (FVIII) antibodies, or inhibitors, is the dominant concern among healthcare providers. Immune tolerance induction remains the only effective method of eradicating inhibitors in approximately 75% of patients, but is accompanied by significant emotional and economical burden. While certain risk factors, such as the…	8
563	Mycobacterium tuberculosis produces dideoxymy-cobactin- 838 (DDM-838), a lipopeptide that potently activates T cells upon binding to the MHC-like antigen-presenting molecule CD1a. M. tuberculosis produces DDM-838 in only trace amounts and a previous solid-phase synthesis provided sub-milligram quantities. We describe a high-yielding solution-phase synthesis of DDM-838 that features a Mitsunobu su…	8
564	The presence of anti-HLA antibodies in the serum of a patient result from an immune response produced during an immunizing event as transfusion, pregnancy or graft. These antibodies can be cytotoxic by activating the complement pathway via C1q and may cause organ rejection during the transplant. Some male patients awaiting kidney transplantation are seropositive for anti-HLA antibodies when they …	8
565	Glycyrrhiza uralensis has acquired significant importance due to its medicinal properties and health function. In this study, the quality of G. uralensis adventitious roots was evaluated in terms of genetic stability, active compounds, and anti-inflammatory activity. Monomorphic banding pattern obtained from the mother plant and tissue cultures of G. uralensis with randomly amplified polymorphic …	7
566	Background: One of the most significant contributors to morbidity and death in patients with burns is infection, which accounts for 30%-75% of post-burn fatalities. Because of concerns for the development of antibiotic resistance in burn-related pathogens, the aims of this study were to identify antibiotic resistance trends for the four most common burn-related pathogens over a six-year period. P…	9
567	Antimicrobial peptides are central effector molecules in skin immunology. The functions of antimicrobial peptides in skin diseases include the ability to act as cytokines or growth factors, driving disorders such as psoriasis and rosacea, as well as their action as natural antibiotics to control bacteria that influence diseases such as atopic dermatitis and acne.	8
568	Purpose. The impact of an antimicrobial stewardship initiative on time to first antibiotic dose and clinical outcomes in bacteremic patients was, evaluated. Methods. A single-center, retrospective study was conducted for adult inpatients who received antibiotics before and after implementation of a rapid administration of antimicrobials by an infectious diseases specialist (RAIDS) protocol. Patie…	9
569	Background:Extrapulmonary tuberculosis (EPTB) constitutes about 15% to 20% of all cases of tuberculosis (TB). The confirmation of EPTB has always been a challenge to laboratory personnel. We aim to evaluate the diagnostic potential of immunostaining with anti-MPT64 in various EPTB specimens.Materials and Methods:We studied a total of 51 TB cases and 38 non-TB control specimens comprising of fine-…	9
570	Panax notoginseng, an important herbal medicine, has wide uses for its bioactive compounds and health function. In this work, we compared the content of saponin in cultivation and adventitious root. The total content of saponins in adventitious root (8.48 mg.g(-1)) was found lower than in the native one (3-year-old) (34.34 mg.g(-1)). To enhance the content of bioactive compounds, we applied elici…	7
571	Bioactive antioxidant peptides are more and more attracting the attention of food manufacturers for their potential to transform food in functional food, able to prevent a variety of chronic diseases associated with oxidative stress. In the present study proteins extracted from different vegetable sources (KAMUT (R) khorasan wheat, emmer, lupine and pea) were hydrolyzed with commercial enzymes an…	6
572	BackgroundThere are few studies on the association between nutrient intake and telomere length, which may reflect cumulative oxidative stress and indicate biological ageing. In the present study, we evaluated longitudinal associations between the consumption of micronutrients, including antioxidant nutrients and B vitamins involved in one-carbon transfer pathways, and leukocyte telomere length (L…	9
573	Rationale: Cigarette smoke extract inhibits chloride secretion in human bronchial epithelial cells. Oxidants decrease gene expression, protein expression, and function of the cystic fibrosis transmembrane conductance regulator (CFTR). Objectives: Because cigarette smoke is a rich source of oxidants, we verified the hypothesis that CFTR may be suppressed by exposure to cigarette smoke in vitro and…	10
574	AIM: To investigate the molecular mechanism and functional consequences of heme oxygenase-1 (HO-1) activation by lansoprazole in endothelial cells and macrophages. METHODS: Expression of HO-1 mRNA was analyzed by Northern blotting. Western blotting was used to determine the HO-1 and ferritin protein levels. NADPH-dependent reactive oxygen species (ROS) formation was measured with lucigenin-enhanc…	10
575	Plasma gelsolin (pGSN) is a multifunctional protein involved mainly in severing and clearing of actin filaments. Its level correlates with inflammation and several diseases making it a potential biomarker of diagnostic and prognostic values. The pGSN level in groups of treated and untreated HIV-1-infected Indian patients is investigated in this study. This study aims at investigating the levels o…	7
576	Antisynthetase syndrome (ASS) is recognized as a subgroup of idiopathic inflammatory myopathies (IIMs). It is associated with autoantibodies directed against aminoacyl-transfer ribonucleic acid (tRNA) synthetase enzymes. We report the first case of anti-PL-7/anti-SSA 52kD ASS presenting as acute digital ischemia, an association not described previously. Occlusive vasculopathy is a rare but seriou…	8
577	The advertising as a form of business promotion has more and more widely in different applications, and the lighting lamps is one of the key equipments in the entire outdoor advertising facilities. In order to improve advertising effectiveness and facilities security, especially for the outdoor advertising lighting applications in some remote areas, occasionally occur the advertising lamps stolen…	1
578	Graft-versus-host disease (GVHD) is a serious complication associated with allogeneic hematopoietic cell transplantation (allo-HCT). Antithymocyte globulin (ATG) is widely used prior to allo-HCT for GVHD prevention, though evidence of its efficacy remains unclear. We therefore identified nine randomized controlled trials (RCTs), enrolling 1089 patients (554 in the ATG group and 535 in the non-ATG…	8
579	We previously described a Dermacentor varibialis (DV) cDNA that encodes a ubiquitously expressed and tick saliva-secreted functional histamine release factor (HRF) homolog. In this study gene specific primers based on DVHRF open reading frame nucleotide sequence were utilized to amplify three orthologs, from the wood tick, D. andersoni (DA), the black legged tick, the southern cattle tick, Boophi…	10
580	Purpose of review Aciclovir (ACV) is the first-line drug for the management of herpes simplex virus (HSV) and varicella-zoster virus (VZV) infections. Long-term administration of ACV for the treatment of severe infections in immunocompromised patients can lead to the development of drug resistance. Furthermore, the emergence of isolates resistant to ACV is increasingly recognized in immunocompete…	7
581	Objective: Biomarkers are defined as anatomical, biochemical or physiological traits that are specific to certain disorders or syndromes. The objective of this paper is to summarise the current knowledge of biomarkers for anxiety disorders, obsessive-compulsive disorder (OCD) and posttraumatic stress disorder (PTSD).Methods: Findings in biomarker research were reviewed by a task force of internat…	8
582	Children with autism spectrum disorder (ASD) experience internalizing and externalizing problems at higher rates than typically developing children, which could worsen social impairment. The present study compared impairment scores (social responsiveness scale, 2nd edition; SRS-2 scores) in 57 children (3-17 years, 82.5% male) with ASD, either with or without heightened levels of anxiety or ADHD …	3
583	BackgroundHigh levels of maltreatment are found in children who are identified because their parents visit the emergency department due to partner violence, substance abuse or suicide attempt. However, it is unknown if these children experience psychosocial problems. This study aims to assess their levels of post-traumatic stress, anxiety, depression, behavioural problems and health-related quali…	5
584	There is increasing interest in describing different variants and subtypes that characterize the heterogeneity of behavior, problems with the aim of supporting early detection and prevention, as well as facilitating research into etiological differences. This work examines the course of co-occurrence of callous-unemotional traits (CU), anxiety (ANX) and oppositionality (ODD-s) levels in a longitu…	3
585	Background: Psychosocial distress is common among cancer patients. Significant associations between coping and social support with distress and quality of life in adult cancer patients have been identified before, but little is known about the interrelationships between distress, medical coping, and social support in adolescents and young adults (AYAs). Objective: The aims of this study are to in…	5
586	This study identified predictors of anxiety and depression in patients with acute coronary syndrome. Predictors included illness beliefs, fear/threat at the time of the cardiac event, threat reappraisal over time and social support. A total of 97 participants completed questionnaires in hospital and 1- and 6-month follow-up. Perceived threat and fear at the time of the cardiac event predicted aff…	5
587	The purpose of this study was to evaluate the effects of a home-based (HB) exercise program on anxiety levels and metabolic functions in patients with anxiety disorders in Taiwan. Purposive sampling was used to recruit 86 participants for this randomized, experimental study. Participants were asked to complete a pretest before the 3-month exercise program, a posttest at 1 week, and a follow-up te…	5
588	Research shows that anxiety may relate to any or all of the following: goal conflict resolution; distraction, and the automatic detection of threat-related stimuli. To investigate these relationships we used a modified Stroop task where fearful and happy emotional target faces are overlaid with either emotionally neutral, emotionally congruent or emotionally incongruent distracting words. A trait…	6
589	Context: Marine cyanobacteria offer a robust resource for natural products drug discovery due to the secondary metabolites they produce.Objective: To identify novel cyanobacterial compounds that exhibit CNS psychoactive effects.Materials and methods: Cyanobacteria were collected from Las Perlas Archipelago, Panama and subjected to dichloromethane/methanol extraction and fractionation by column ch…	7
590	Symptoms of post-traumatic stress disorder are common in fibromyalgia patients. This study compared post-traumatic stress disorder symptoms in fibromyalgia patients and healthy controls and determined whether patient-control differences in post-traumatic stress disorder symptoms mediated differences in mental health. In all, 30 patients and 30 healthy controls completed questionnaires assessing s…	5
591	Monitoring distress assessment in cancer patients during the treatment phase is a component of good quality care practice. Yet, there is a dearth of prospective studies examining distress. In an attempt to begin filling this gap and inform clinical practice, we conducted a prospective, longitudinal study examining changes in distress (anxiety, depression, and problems in living) by age and gender…	5
592	Individuals with high levels of worry are more likely than others to attend to possible threats, although the extent of top-down attentional control processes on this bias is unknown. We compared the performance of high (n = 26) and low worriers (n = 26) on a probe discrimination task designed to assess attention to threat cues, under cognitive load or no-load conditions. The expected difference …	6
593	Cognitive models of anxiety propose that heightened anxiety vulnerability is characterized by a tendency to interpret ambiguous situations as threatening. The presence of such an interpretive bias has been confirmed in younger adults, using assessment measures that bypass the limitations of self-report and objectively assess interpretive processing. A recent pioneering study published in 2015 has…	6
594	Extensive studies have reported cognitive abnormalities in neurodevelopmental disorders, such as autism spectrum disorder (ASD). Another line of evidence suggests that stress also affects cognitive functions. In this study, we investigated whether there were associations between stress hormones and cognitive functions in ASD and typically developing (TD) children. Cognitive functions in ASD and T…	3
595	According to Attachment Theory (Bowlby, 1980), individual differences in adult attachment styles are based on attachments formed during infancy with primary caregivers. Adults who form secure attachments feel safe and secure in their relationships. Those who form insecure attachments do not. According to Self-Compassion Theory (Neff, 2003a, 2003b), and supported by research, self-compassion (i.e.…	5
596	Ubiquitin-conjugating enzyme E2S (UBE2S), a family of E2 protein in the ubiquitin-proteasome system, is highly expressed in several types of cancers; however, its roles in oral squamous cell carcinoma (OSCC) have not yet been well elucidated. The purpose of this study was to clarify the functional activities of UBE2S in OSCCs. We analyzed the expression levels of UBE2S in nine OSCC cell lines and…	9
597	Objective: To detect the distribution and expression levels of the nucleotide-binding oligomerization domain-like receptor protein 3 (NLRP3) and the absent in Melanoma 2 (AIM2) inflammasomes in periapical lesions and to analyse the possible microbial stimuli outside of teeth. Design: The distribution of NLRP3 and AIM2 inflammasomes in sixteen periapical lesions was investigated by immunohistochem…	9
598	Aims: Ligands for the vitamin D receptor (VDR) regulate apolipoprotein A-I (apo A-I) gene expression in a tissue-specific manner. The vitamin D metabolite 24, 25-dihydroxycholecalciferol (24, 25-(OH)(2)D(3)) has been shown to possess unique biological effects. To determine if 24, 25-(OH)(2)D(3) modulates apo A-I gene expression, HepG2 hepatocytes and Caco-2 intestinal cells were treated with 24, …	10
599	Apolipoprotein E (apoE) is predominantly a lipid transport protein involved in membrane repair and synaptic plasticity in brain. Its genotype is associated with late-onset sporadic and familial Alzheimer's disease (AD). Its expression increases when any injury takes place in the nervous system and in age-related disorders including AD. However, it is not clearly understood how the level of apoE c…	10
600	A critical process in apoptosis is the permeabilization of the mitochondrial outer membrane (MOM). This process is known to be regulated by the multi-domain Bcl-2 family proteins. For example, the pro-apoptotic proteins Bax and Bak are responsible for forming pores at MOM. The anti-apoptotic proteins (including Bcl-2, Mcl-1 and Bcl-xL), on the other hand, can inhibit this pore-forming process. In…	7
601	BACKGROUND CONTEXT: Degenerative disc disease (DDD) remains without an effective therapy and presents a costly burden to society. PURPOSE: Based upon prior reports concerning the effects of notochordal cell-conditioned medium (NCCM) on disc cells, we performed a proof of principle study to determine whether NCCM could reduce cytotoxic stress-induced apoptosis in human disc nucleus pulposus (NP) c…	9
602	PCD (programmed cell death) is important mechanism for development, homeostasis and disease. To analyze the gene expression pattern in brain cells undergoing PCD in response to serum deprivation, we analyzed the cDNA microarray consisting of 2,300 genes and 7 housekeeping genes of cortical cells derived from mouse embryonic brain. Cortical cells were induced apoptosis by serum deprivation.for 8 h…	10
603	Background and Aim: The tumor-suppressing role of Ras-association domain family 1A (RASSF1A) has been described in several systems. In this study, we tested its tumor-suppressing ability and the potential molecular mechanisms in hepatocellular carcinoma (HCC) from Qidong County. Methods: Reverse transcription polymerase chain reaction and Northern blotting were employed to detect the expression o…	10
604	Background: Neutrophil function is critical for initiation and progression of infecto-inflammatory diseases. Key quorum-sensing plaque bacteria, such as Fusobacterium nucleatum, act as bridging species between early and late colonizer pathogens, such as Porphyromonas gingivalis, as the biofilm ages and periodontal inflammation increases. This study is designed to determine impact of different F. …	9
605	Background/Aims: High-glucose (HG)-induced mesangial apoptosis and fibrogenesis possibly involves reactive oxygen species (ROS) formation and activated mitochondrial stress. We investigated the therapeutic effect of the antioxidant N-acetylcysteine (NAC) on cellular apoptosis and matrix accumulation in HG-treated rat mesangial cells (RMCs). Methods: RMCs were cultured in media containing 5 (contr…	10
606	Background: Many microRNAs (miRNAs) have recently been shown to demonstrate critical roles in differentiation, proliferation and migration of vascular smooth muscle cells (VSMCs). Methods and Results: In this study, a certain amount of miRNA expression in VSMCs was evaluated by real-time polymerase chain reaction, and it was found that microRNA-30e (miR-30e) was expressed more strongly than other…	9
607	Ascorbic acid plays an important role in the growth and immunity of the sea cucumber, Apostichopus japonicus, a valuable commercial species in China, South Korea, and Japan. In this study, we investigated the dietary ascorbic acid requirements of two newly discovered color morphs of A. japonicus, white and purple, and compared them with that of the common green morph. Six test diets were formulat…	8
608	Background: Appendiceal cancers are rare and consist of carcinoid, mucocele, pseudomyxoma peritonei (PMP), goblet cell carcinoma, lymphoma, and adenocarcinoma histologies. Current treatment involves surgical resection or debulking, but no standard exists for adjuvant chemotherapy or treatment for metastatic disease. Methods: Samples were identified from approximately 60,000 global tumors analyzed…	7
609	Background and aims: Apple polyphenol contains abundant procyanidins, which have been associated with an anti-atherosclerosis and cholesterol-lowering effect. The aim of this study was to investigate whether apple procyanidins (APCs) feature therapeutic efficacy in terms of regressing atherosclerosis and whether this efficacy is due to mechanisms other than a cholesterol-lowering effect. Methods:…	7
610	Apples are a widely consumed fruit and have a high polyphenol content. The aim of this study was to analyse the combined effects of osmotic dehydration (OD) and ohmic heating (OH) with a pulsed vacuum (PV) on polyphenol retention during the stored refrigeration of apple cubes. Treatments were performed using a 65 degrees Brix sucrose solution at 30, 40 or 50 degrees C for 120 min, and then, sampl…	0
611	We developed a 2.5x6.6 mm(2) 2-D array transducer with integrated transmit/receive application-specific integrated circuit (ASIC) for real-time 3-D intracardiac echocardiography (4-D ICE) applications. The ASIC and transducer design were optimized so that the high-voltage transmit, low-voltage time-gain control and preamp, subaperture beamformer, and digital control circuits for each transducer e…	1
612	Animals domesticated for working closely with humans (e.g. dogs) have been shown to be remarkable in adjusting their behaviour to human attentional stance. However, there is little evidence for this form of information perception in species domesticated for production rather than companionship. We tested domestic ungulates (goats) for their ability to differentiate attentional states of humans. I…	3
613	Understanding verbal descriptions of everyday actions could involve the neural representation of action direction (avoidance and approach) toward persons and things. We recorded the electrophysiological activity of participants while they were reading approach/avoidance action sentences that were directed toward a target: a thing/a person (i.e., "Petra accepted/rejected Ramn in her group"/ "Petra…	6
614	In this note, we propose symbolic models for networks of discrete-time nonlinear control systems. If each subsystem composing the network admits an incremental input-to-state stable Lyapunov function and if some small gain theorem-type conditions are satisfied, a network of symbolicmodels, each one associated with each subsystem composing the network, is proposed and shown to be approximately bis…	1
615	Background: Approximate string matching is the problem of finding all factors of a given text that are at a distance at most k from a given pattern. Fixed-length approximate string matching is the problem of finding all factors of a text of length n that are at a distance at most k from any factor of length l of a pattern of length m. There exist bit-vector techniques to solve the fixed-length ap…	7
616	A high-efficiency method is proposed to suppress magnetic core imbalance in phase-shifted full-bridge (PSFB) converters. Compared with conventional solutions, such as controlling peak current mode (PCM) or adding DC blocking capacitance, the proposed method has several advantages, such as lower power loss and smaller size, because the additional current sensor or blocking capacitor is removed. A …	1
617	We investigated the changes in the expression profiles of the partially resistant apricot (Prunus armeniaca L.) cultivar Goldrich following inoculation with Plum pox virus (PPV) using cDNA-amplification fragment length polymorphism, (AFLP). Altered expression patterns were detected and twenty-one differentially expressed cDNA had homologies with genes in databases coding for proteins involved in …	10
618	Some fruits have a reduced harvesting period or a high degree of perishability, which results in a very short shelf life. Therefore, in order to extend the shelf life of foodstuffs, maintaining low the level at which microbial spoilage and deterioration reactions can occur, fresh fruits have to be treated, obtaining semi-finished products. Those products are commonly used as starting materials by…	6
619	In this article we investigate if the Swedish consumer prices for electricity are adjusted equally fast regardless of whether the NordPool power market prices are decreased or increased. Due to relatively moderate variations in the variables, we have applied quantile regression, since it is mainly the large changes (above the median) that essentially tend to have a considerable effect on the cons…	0
620	DNA vaccines had been widely used in animal models against various viral infections, while it was not so convincing for many infectious diseases especially bacterial disease in aquaculture. Interleukin-8(IL-8) as one of the CXC chemokines, its immunological role and adjuvant potential which had been proved in mammals were rarely reported in fish species. In this study, recombination plasmid pcDNA…	8
621	Fish from aquaculture is becoming more important for human consumption. Sustainable aquaculture procedures were developed as an alternative to overcome the negative environmental impacts of conventional aquaculture procedures and wild fisheries. The objective of this contribution is to determine what consumers expect from sustainable aquaculture and whether they prefer sustainable aquaculture pro…	6
622	This study evaluated the control of streptococcosis outbreaks in Brazil, isolated from diseased sorubim and identified as Lactococcus garvieae by genetic sequencing. This report determined the potential for lactococcosis control in sorubim Pseudoplatystoma sp. with two vaccines: an aqueous-based, whole-cell inactivated vaccine (bacterin) and an oil-adjuvanted bacterin. Their efficacy was evaluate…	8
623	Peyronie's disease (PD) is a localized disorder of the connective tissue of the tunica albuginea (TA) whose etiology has not been elucidated. Although several studies have implicated genetic susceptibility and/or mechanical trauma as triggering events for PD, the underlying molecular mechanisms remain largely unknown. Aquaporin 1 (AQP1) is a water channel protein potentially implicated in connect…	7
624	The dogfish ortholog of aquaporin 4 (AQP4) was amplified from cDNA using degenerate PCR followed by cloning and sequencing. The complete coding region was then obtained using 5' and 3' RACE techniques. Alignment of the sequence with AQP4 amino acid sequences from other species showed that dogfish AQP4 has high levels (up to 65.3%) of homology with higher vertebrate sequences but lower levels of h…	10
625	Aquaporins (AQPs) are a family of small membrane proteins that transport water molecules across the plasma membrane along the osmotic gradient. Mammals express 13 subtypes of AQPs, including the recently reported "subcellular AQPs", AQP11 and 12. Each organ expresses specific subsets of AQP subtypes, and in the inner ear, AQPs are essential for the establishment and maintenance of two distinct fl…	9
626	Background: Tick-borne diseases greatly impact human and animal health worldwide, and vaccines are an environmentally friendly alternative to acaricides for their control. Recent results have suggested that aquaporin (AQP) water channels have a key function during tick feeding and development, and constitute good candidate antigens for the control of tick infestations. Methods: Here we describe t…	8
627	Our previous work supports a role for aquaporin-8 (AQP8) water channels in rat hepatocyte bile formation mainly by facilitating the osmotically driven canalicular secretion of water. In this study, we tested whether a condition with compromised canalicular bile secretion, i.e., the estrogen-induced intrahepatic cholestasis, displays defective hepatocyte AQP8 functional expression. After 17 alpha-…	10
628	Four black fly species of the Simulium striatum species group have been recorded in Thailand. These species are morphologically highly similar in all developmental stages except for the number and arrangement of the pupal gill filaments. In this study, we used multiple characters sources, including morphology, cytology, molecular biology and ecology, to test the hypothesis of conspecificity for S…	7
629	This study evaluated the ambient noise effect of onshore and offshore aquaculture systems on oxidative status and on some immune parameters in gilthead sea bream (Sparus aurata) juveniles. The experiment was performed for 40 days, projecting two different playlists of acoustic stimuli: offshore aquaculture noise condition that created the typical acoustic field in proximity of an offshore sea cag…	8
630	The potential recovery of high-value products from brewery yeast waste confers value to this industrial residue. Aqueous two-phase systems (ATPS) have demonstrated to be an attractive alternative for the primary recovery of biological products and are therefore suitable for the recovery of invertase from this residue. Sixteen different polyethylene glycol (PEG)-potassium phosphate ATPS were teste…	7
631	The function of AZI1 in systemic acquired resistance of Arabidopsis was confirmed by investigation of the phenotypic features of wild-type Col-0, AZI1 T-DNA knockout and AZI1 overexpressing plants after infection with virulent and avirulent Pseudomonas syringae. Real-time quantitative PCR and Northern blotting analyses showed that the transcript abundances of PR genes increased significantly in l…	10
632	The shape of the inflorescence in Arabidopsis thaliana ecotype Columbia is a raceme with individual flowers developing acropetally. The ecotype Landsberg harboring the erecta (er) mutation shows a corymb-like inflorescence, namely a compact inflorescence with a flattened arrangement of flower buds at the tip. To gain insight into inflorescence development, we previously isolated corymb-like inflo…	10
633	Quantitative real-time PCR (qRT-PCR) has become a routine and robust technique for measuring the expression of genes of interest, validating microarray experiments and monitoring biomarkers. However, concerns have been raised over the accuracy of qRT-PCR in China as well as in the rest of the world. We have previously used qRT-PCR to study the response of ANR1 and other root-expressed MADS-box ge…	10
634	Arabidopsis thaliana is a long established model species for plant molecular biology, genetics and genomics, and studies of A. thaliana gene function provide the basis for formulating hypotheses and designing experiments involving other plants, including economically important species. A comprehensive understanding of the A. thaliana genome and a detailed and accurate understanding of the express…	7
635	The presented research hypothesis-driven laboratory exercise teaches advanced undergraduate students state of the art methods and thinking in an integrated molecular physiology context. Students understand the theoretical background of iron acquisition in the model plant Arabidopsis thaliana. They design a flowchart summarizing the key steps of the experimental approach. Students are made familia…	7
636	Hypersensitive response (HR) is a form of programmed cell death (PCD) and the primary immune response that prevents pathogen invasion in plants. Here, we show that a microRNA miR164 and its target gene NAC4 (At5g07680), encoding a NAC transcription factor, play essential roles in the regulation of HR PCD in Arabidopsis thaliana. Cell death symptoms were noticeably enhanced in NAC4-overexpressing …	9
637	Hydrogen peroxide (H2O2) acts as a signaling molecule modulating the expression of various genes in plants. However, the reference gene(s) used for gene expression analysis of H2O2 signaling is still arbitrary. A reliable result obtained by quantitative real-time RT-PCR (RT-qPCR) highly depends on accurate transcript normalization using stably expressed reference genes, whereas the inaccurate nor…	10
638	Cotton (Gossypium L.) fiber is a unique experimental system for studying plant cell elongation and cell wall biogenesis. Arabinogalactan proteins (AGPs) are extracellular proteoglycans and play important roles in various aspects of plant growth and development. In the present work, four AGP genes, GhAGP2, GhAGP3, GhAGP4, and GhFLA1, were cloned from cotton fiber through 5' and 3' rapid amplificat…	10
639	Eicosanoids derive from essential polyunsaturated fatty acids (PUFA) and play crucial roles in immunity, development, and reproduction. However, potential links between dietary PUFA supply and eicosanoid biosynthesis are poorly understood, especially in invertebrates. Using Daphnia magna and its bacterial parasite Pasteuria ramosa as model system, we studied the expression of genes coding for key…	7
640	World experts of different disciplines, from molecular biology to macroecology, recognize the value of cave ecosystems as ideal ecological and evolutionary laboratories. Among other subterranean taxa, spiders stand out as intriguing model organisms for their ecological role of top predators, their unique adaptations to the hypogean medium and their sensitivity to anthropogenic disturbance. As the…	7
641	Arbuscular mycorrhiza (AM) formed between plant roots and fungi is one of the most widespread symbiotic associations in nature. To understand the molecular mechanisms of AM formation, we profiled 30 symbiosis-related genes expressed in Amorpha fruticosa roots colonized by Glomus mosseae and in non-mycorrhizal roots at different stages using differential-display RT-PCR (DDRT-PCR). The expressed ge…	10
642	Arbuscular mycorrhizal fungi (AMF) occur in the majority of terrestrial, and some aquatic, habitats worldwide. They are important for the functioning of individual plants and of entire ecosystems. Here, we review trends in research on species-(species recognition, phylogenetic relationships, autecology) and community-level AMF diversity patterns and aim to identify ways of improving the complemen…	7
643	Archaea are widespread organisms colonizing almost every habitat on Earth. However, the molecular biology of archaea still remains relatively uncharacterized. RNA metabolism is a central cellular process, which has been extensively analyzed in both bacteria and eukarya. In contrast, analysis of RNA metabolism dynamic in archaea has been limited to date. To facilitate analysis of the RNA metabolis…	7
644	Relative to other historic documents, newspapers have received little attention from researchers as a source of archaeological data. Now that many historic newspapers have been digitized and placed online, this traditionally underutilized resource has the potential to yield new information about archaeological sites, especially those in heavily developed urban areas where sites are inaccessible o…	6
645	Some species of the Arcobacter genus are considered emerging foodborne and waterborne en. However, the presence of Arcobacter spp. in vegetables very little is known, because most studies have focused on foods of animal origin. On the other hand, quinolones are considered as first-line drugs for the treatment of infection by campylobacteria in human patients, but few data are currently available …	9
646	This work aimed to determine the presence of Arcobacter spp. in shellfish and to determine its susceptibility to quinolones. One hundred samples (41 mussels, 37 clams, and 22 cockles) were purchased from different local retail shops in Valencia, Spain, from September 2013 to June 2015. All samples were analyzed simultaneously by culture, after an enrichment step, and by polymerase chain reaction …	9
647	Arctigenin was previously proven to inhibit Th17 cell differentiation and thereby attenuate colitis in mice by down-regulating the activation of mechanistic target of rapamycin complex 1 (mTORC1). The present study was performed to address its underlying mechanism in view of estrogen receptor (ER). The specific antagonist PHTPP or siRNA of ER beta largely diminished the inhibitory effect of arcti…	8
648	A method that can be used to more easily perform human body communication, (HBC) has been developed. In the proposed method, Arduino technology is used as a wearable device. Baseband communication is used in this study. Baseband communication uses an operational amplifier to amplify the signal generated by the Arduino, device and uses a comparator to remove noise. This study experimented with a b…	2
649	Endothelial cell dysfunction (ECD) is a common feature of chronic renal failure (CRF). Defective nitric oxide ( NO) generation due to decreased endothelial NO synthase ( eNOS) activity is a crucial parameter characterizing ECD. L-arginine is the sole precursor for NO biosynthesis. Among several transporters that mediate L-arginine uptake, cationic amino-acid transporter-1 (CAT-1) acts as the spec…	10
650	We examined the extent to which the arginine vasopressin receptor 1a (AVPR1a) and dopamine receptor D4 (DRD4) were related to sensitive maternal behavior directly or indirectly via maternal social cognition. Participants were 207 (105 European-American and 102 African-American) mothers and their children (52% females). Sensitive maternal behavior was rated and aggregated across a series of tasks …	3
651	New Findings What is the central question of this study? Can the change in plasma arginine vasopressin concentration (P-[AVP]) in response to osmotic stimulation (P-Osm) serve as a biomarker for NMDA receptor signalling in schizophrenia and depression and thereby distinguish between these mental illnesses? What is the main finding and its importance? In response to hyperosmotic challenge, depress…	5
652	Arginine (Arg) presents a potent growth hormone (GH) releasing activity. in vivo and in vitro studies carried out in our laboratory have demonstrated that acute treatment with Arg also increases GH gene expression. Taking into account the recognizable diabetogenic role of GH and that Arg increases insulin release, this study aimed at evaluating the effects of oral chronic administration of Arg on…	10
653	Antimicrobial peptides are important components of the host innate immune responses by exerting broad-spectrum microbicidal activity against pathogenic microbes. The first mollusk big defensin (designated AiBD) cDNA was cloned from bay scallop Argopecten irradians by expressed sequence tag (EST) and rapid amplification of cDNA ends (RACE) techniques. The scallop AiBD consisted of 531 nucleotides …	10
654	Background: Long-acting injectable antipsychotics are treatment options for acute and long-term treatment of patients with schizophrenia. In a previously published 12-week randomized, double-blind, placebo-controlled clinical trial of patients with schizophrenia experiencing an acute psychotic episode, aripiprazole once-monthly 400 mg (AOM 400) produced significantly greater improvement than plac…	5
655	This paper develops Bayesian inference of extreme value models with a flexible time-dependent latent structure. The generalized extreme value distribution is utilized to incorporate state variables that follow an autoregressive moving average (ARMA) process with Gumbel-distributed innovations. The time-dependent extreme value distribution is combined with heavy-tailed error terms. An efficient Ma…	0
656	Superconducting synchronous generators (SCSGs) are drawing more attention in large direct-drive wind turbine applications. Despite low weight and compactness, the short circuit torque of an SCSG may be too high for wind turbine constructions due to a large magnetic air gap of an SCSG. This paper aims at assessing the effects of armature winding segmentation on reducing the short circuit torque of…	6
657	A detailed discussion on genesis, determinant and algorithmic method of the harmonic distortion of Switched Capacitor integrator and Switched-Capacitor based second order Sigma-Delta modulator is presented. In many instances, people make harmonic distortion analysis of signal through expanding periodic signal into Fourier series or making Fourier transformation for non-periodic signal respectivel…	2
658	Aim: This study aimed to evaluate the benefits of Arnica montana on post-operative blood loss and seroma production in women undergoing unilateral total mastectomy by administering Arnica Montana 1000 Korsakovian dilution (1000 K). Materials and Methods: From 2012 to 2014, 53 women were randomly assigned to A. montana or placebo and were followed up for 5 days. The main end point was the reductio…	8
659	Among recent high profile scientific debates was the proposal that life could exist with arsenic in place of phosphorous in its nucleic acids and other biomolecules. Soon after its initial publication, scientists across diverse disciplines began to question this extraordinary claim. Using the original article, its claims, its scientific support, and the ensuing counterarguments, a two-day, active…	7
660	Artemisinin, a sesquiterpene lactone isolated from Artemisia annua L. (sweet wormwood), is extensively used in the treatment of malaria. In order to better understand the metabolism of terpenes in A. annua and the influence of terpene synthases on artemisinin yield, the expression pattern of a monoterpene alcohol dehydrogenase (ADH2) has been studied using transgenic plants expressing promoter-be…	7
661	Two newly established canine histiocytic sarcoma (HS) cell lines, designated as PWC-HS01 and FCR-HS02, were obtained from brain and articular tumors, respectively. These 2 HS cell lines had phagocytic ability and modal chromosome aberrations. Although morphologic features of both HS cells were similar, immunocytochemical examinations revealed that the PWC-HS01 cell line expressed both dendritic c…	9
662	shmiRs are pri-miRNA-based RNA interference triggers from which exogenous siRNAs are expressed in cells to silence target genes. These reagents are very promising tools in RNAi in vivo applications due to their good activity profile and lower toxicity than observed for other vector-based reagents such as shRNAs. In this study, using high-resolution northern blotting and small RNA sequencing, we i…	10
663	This paper presents the development of an artificial neural network (ANN)-based improved inductive signal conditioning circuit for pressure transducer with bellow as sensor. A bellow is an elastic-type mechanical pressure sensor. The deflection of the bellow due to applied pressure must be translated into an efficient electrical signal for continuous monitoring, wireless transmission, and digital…	2
664	One of the major challenges of developing and growing of parabolic trough solar thermal power plants (PTSTPPs) is enhancing the techno-economic performance. The goal of this study is to develop a unique artificial neural network (ANN) model that gives the best approach to predict the levelized cost of electricity (LCOE) of two different PTSTPPs integrated with thermal energy storage and fuel back…	0
665	Background: The androgen receptor splice variant 7 (AR-V7) is associated with resistance to hormonal therapy in castration-resistant prostate cancer (CRPC). Due to limitations of the methods available for AR-V7 analysis, the identification of a reliable detection method may facilitate the use of this biomarker in clinical practice. Objective: To confirm AR-V7 as a predictor of resistance to hormo…	9
666	The molecular mechanisms of the endogenous circadian clocks that allow most animals to adapt to environmental cycles have recently been uncovered. The draft genome of the ascidian, Ciona intestinalis, a model animal that is close to vertebrates, has been described. However, the C. intestinalis genome lacks the canonical clock genes such as Per, Bmal and Clock that are shared by vertebrates and in…	10
667	Ascorbate peroxidase (APX) is one of the key enzymes of the plant antioxidant system playing, along with catalase, a central role in hydrogen peroxide scavenging. An approach to further increase the knowledge about cytosolic APX gene organization can be achieved by isolating and characterisating new cDNAs, thus providing new insights about the physiological roles and regulation of these enzymes. …	10
668	Type VII collagen is the major component of anchoring fibrils in the epidermal basement membrane. Its expression has been analyzed by immunostaining or Northern blotting, but rarely at the protein level. In this study, we have quantitatively examined the effects of ascorbic acid and various cytokines/growth factors on the protein synthesis and secretion of type VII collagen by human dermal fibrob…	10
669	Safety and reliability are major issues for the ASDEX Upgrade (AUG) pulsed power supply systems. To avoid long downtimes during an experimental campaign, fault-prone components have to be identified and treated early. This becomes even more important due to the AUG participation in the EUROfusion Medium Sized Tokamak (MST) program. Operating equipment which is up to 40 years old adds additional c…	1
670	1. Host-parasitoid systems are characterized by a continuous development of new defence strategies in hosts and counter-defence mechanisms in parasitoids. This co-evolutionary arms race makes host-parasitoid systems excellent for understanding trade-offs in host use caused by evolutionary changes in host immune responses and parasitoid virulence. However, knowledge obtained from natural host-para…	8
671	The article presents design of operational amplifier circuit in Austria Micro Systems, 350 nm SiGe BiCMOS technology, suitable for Chua's diodes construction. By connecting an external passive components it became the basis of Chua's circuit that can be used for example in communications and cryptography. The whole design is implemented in nanometer IC design kit from Mentor Graphics. The develop…	2
672	Recurrent pneumonia with cavitation leading to pneumatoceles, secondary fungal infections, and hemoptysis are major causes of mortality and morbidity in patients with hyper-IgE syndrome. Prevention and aggressive treatment of pneumonia in these patients are essential to prevent further lung damage, but treatment may be delayed because the classic signs/symptoms of infection such as fever, chills,…	8
673	Fungal specific CD154(+) T-cells have been described as a biomarker in invasive aspergillosis. The influence of sample storage on the detection of these cells was assessed. Six-hour delay prior to PBMC isolation is associated with an 18% decrease of cell viability and alterations of the cellular composition of the sample. This results in 87% reduction of CD154(+) A. fumigatus specific cells due t…	8
674	A mycelium-bound lipase from Aspergillus oryzae (AOL) exhibited excellent enantioselectivity for kinetic resolution of (RS)-1-phenylethanol ((RS)-1-PE) in organic solvent. The various reaction parameters affecting the conversion and enantioselectivity were studied, including type of acyl donor, solvent, molar ratio, temperature, enzyme amount, and substrate concentration. The optimum reaction con…	7
675	Aims: The study was carried out to isolate and identify the spontaneously growing populations of bacteria and fungi on the surface of biologically recovered polyhydroxyalkanoate (PHA) copolymer, poly(3-hydroxybutyrate-co-3-hydroxyhexanoate) [P(3HB-co-3HHx)]. Methodology and results: Large-scale PHA biosynthesis was carried out using 300 L fermenter and a biological methodology developed in our la…	7
676	Background: Indoor air pollution caused by fungal contamination is suspected to have a public health impact. Monitoring of the composition of the indoor airborne fungal contaminants is therefore important. To avoid problems linked to culture-dependent protocols, molecular methods are increasingly being proposed as an alternative. Among these molecular methods, the polymerase chain reaction (PCR) …	9
677	BACKGROUND: The current study was conducted to expedite international standardized reporting of bone marrow disease in children with neuroblastoma and to improve equivalence of care. METHODS: A multidisciplinary International Neuroblastoma Response Criteria Bone Marrow Working Group was convened by the US National Cancer Institute in January 2012 with representation from Europe, North America, an…	9
678	Numerous evidences indicate that aspirin usage causes a significant reduction in colorectal cancer. However, the molecular mechanisms about aspirin preventing colon cancer are largely unknown. Quantitative reverse transcription polymerase chain reaction (qRT-PCR) is a most frequently used method to identify the target molecules regulated by certain compound. However, this method needs stable inte…	9
679	The consideration of worker heterogeneity in assembly lines has received a fair amount of attention in the literature in the past decade. Most of this exploration uses as motivation the example of assembly lines in sheltered work centers for the disabled. Only recently has the community started looking at the situation faced in assembly lines in the general industrial park, when in the presence o…	6
680	A thorough understanding of the molecular biosciences requires the ability to visualize and manipulate molecules in order to interpret results or to generate hypotheses. While many instructors in biochemistry and molecular biology use visual representations, few indicate that they explicitly teach visual literacy. One reason is the need for a list of core content and competencies to guide a more …	7
681	Parental sense of competence is one of the central dimensions targeted on psychosocial interventions aimed at supporting at-risk families. Researchers and practitioners need reliable instruments to assess the parental role adapted for these families. Although the parental sense of competence (PSOC) scale has been frequently used to assess this construct, there is still no adapted version for Port…	4
682	New Zealand kauri (Agathis australis) (D.Don) Lindl. is a large and long-lived tree species endemic to the species-rich forests of the north of the North Island. Agathis australis are culturally and ecologically significant, but little is known about their ecophysiology. In particular, environmental drivers of fluxes of carbon and water for A. australis trees have not been quantified. We measured…	5
683	BackgroundHLA-E products, class Ib human leukocyte antigens, act in the immunology of human reproduction as modulators of the maternal immune system during pregnancy. AimsTo evaluate HLA-E role in the establishment of a viable pregnancy. Materials & MethodsHLA-E was genotyped by sequence-based typing (SBT) and analyzed for specific polymorphisms, comparing couples who underwent assisted reproduct…	8
684	Referring to two recent publications, we here propose that clinical reproductive immunology has for decades stagnated because reproductive medicine, including assisted reproduction (AR), has failed to accept embryo implantation as an immune system-driven process, dependent on establishment of maternal tolerance toward the implanting fetal semi-allograft (and complete allograft in cases of oocyte …	8
685	Recent studies on the association between particular single nucleotide polymorphisms of serine-threonine kinase with no lysine (K) 4 gene (WNK4) and essential hypertension have yielded controversial results. Here, frequencies of Ala589Ser polymorphism within exon 8 of the WNK4 gene were assessed among 259 unrelated ethnic Chinese patients with essential hypertension and 235 strictly matched normo…	10
686	Asthenozoospermia is an important cause of male infertility. The mutations in sperm mitochondrial DNA (mtDNA) result in either functionless or malfunctioning some proteins, subsequently affecting sperm motility leading to asthenozoospermia. The purpose of this study was to investigate sperm mtDNA 4,977-bp deletion in infertile men with low sperm motility/immotile spermatozoa compared to healthy s…	9
687	BACKGROUND: Current US guidelines recommend the Asthma Control Test (ACT) for assessing disease control and selecting treatment. OBJECTIVE: The goal of this study was to prospectively assess the ACT and its component questions for their utility in predicting the risk of severe asthma exacerbations. METHODS: Individuals were participants in the Study of Asthma Phenotypes and Pharmacogenomic Intera…	8
688	BACKGROUND: Severe uncontrolled asthma (SUA) is associated with increased asthma exacerbations. Whether high blood eosinophil counts are related to this burden is uncertain. OBJECTIVES: To determine the relationship of blood eosinophil counts to asthma exacerbations, utilization, and cost in patients with SUA. METHODS: Patients with persistent asthma (age >= 12 years) were identified administrati…	8
689	BACKGROUND: Severe bronchiolitis (ie, bronchiolitis requiring hospital admission) is thought to markedly increase asthma risk, with 30%-50% developing asthma by age 5 years. To date, studies of this association are small, and most are from outside the United States. OBJECTIVE: The objective of this study was to investigate the association between severe bronchiolitis and risk of asthma in a US bi…	8
690	BACKGROUND: Mexican-born children living in the United States have a lower prevalence of asthma than other US children. Although children of Mexican descent near the Arizona (AZ)Sonora border are genetically similar, differences in environmental exposures might result in differences in asthma prevalence across this region. OBJECTIVE: The objective of this study was to determine if the prevalence …	8
691	BACKGROUND: Adding a long-acting beta(2)-agonist (LABA) to inhaled corticosteroids (ICS) using a fixed-dose combination (FDC) inhaler is the UK guideline recommendation for children aged more than 4 years with uncontrolled asthma. The evidence of benefit of adding an FDC inhaler over a separate LABA inhaler is limited. OBJECTIVE: The objective of this study was to compare the effectiveness of a L…	8
692	Background We have reported that increased fraction of exhaled nitric oxide (FeNO), a measure of TH2-driven airway inflammation, and blood eosinophil count, a marker of systemic eosinophil inflammation, correlated with asthma attacks in a population-based study. Objective To investigate the relation between simultaneously elevated FeNO and serum eosinophil cationic protein (S-ECP) levels and asth…	8
693	BACKGROUND: Obesity and asthma are common health problems in the United States. OBJECTIVE: The objective of this study was to evaluate the clinical and economic burdens of obesity on hospitalized children with acute asthma exacerbation in 2012. METHODS: Hospital discharge records of patients aged 2 to 18 years with a diagnosis of asthma were obtained from the 2012 Kids' Inpatient Database, wherei…	8
694	A large number of asthmatic patients, particularly females, present inadequate disease control. Depressive symptoms are reportedly common in asthma and have been related to poor disease control, but the mechanism of this association is still unclear. Poor quality sleep, frequently observed in asthmatics, is also a manifestation of depression and has been related to uncontrolled asthma. This study…	5
695	The health and economic burden of asthma in the United States is substantial. Asthma self-management education (AS-ME) and home-based interventions for asthma can improve asthma control and prevent asthma exacerbations, and interest in health care-public health collaboration regarding asthma is increasing. However, outpatient AS-ME and home-based asthma intervention programs are not widely availa…	8
696	Asthma is a condition that has consistently demonstrated significant health outcome inequalities for minority populations. One approach used for care of patients with asthma is the incorporation of technology for behavioral modification, symptom monitoring, education, and/or treatment decision making. Whether such technological interventions can improve the care of black and inner-city patients i…	8
697	BACKGROUND: Home-based interventions to improve indoor air quality have demonstrated benefits for asthma morbidity, yet little is known about the effect of environmental interventions in the school setting. OBJECTIVE: We piloted the feasibility and effectiveness of a classroom-based air cleaner intervention to reduce particulate pollutants in classrooms of children with asthma. METHODS: In this p…	8
698	Compelling evidences point out a crucial role for extracellular nucleotides such as adenosine triphosphate (ATP) during inflammatory conditions. Once released into the extracellular space, ATP modulates migration, maturation and function of various inflammatory cells via activating of purinergic receptors of the P2Y- and P2X- family. P2RX4 is an ATP-guided ion channel expressed on structural cell…	8
699	To summarize the principal findings on risk and protective factors for childhood asthma, we retrieved systematic reviews on these topics in children (aged 1 to 18 years), up to January 2016, through MEDLINE, EMBASE, CINAHL, SCOPUS, and CDSR. A total of 227 studies were searched from databases. Among those, 41 systematic reviews (SRs) were included: 9 focused on prenatal factors, 5 on perinatal fa…	8
700	Astragaloside IV, the active component of Astragalus membranaceus, exhibits diverse biological roles including the antitumor activity. In this study, we evaluated the chemosensitive role of astragaloside IV in non-small cell lung cancer cells. Cell Counting Kit-8 analysis was performed to determine cell viability. Real-time polymerase chain reaction and western blot were used to measure the messe…	9
701	A retrospective chart review was completed of patients self-identified as lesbian, gay, or bisexual seen through a program for survivors of torture between June 9, 2009 and December 31, 2014 (n = 50). Almost all (98 %) experienced persecution due to their sexual orientation and 84 % were survivors of torture. The circumstances under which the disclosure of sexual orientation took place in the cou…	5
702	This paper explores the engagement in physical activity as a potential coping strategy for asylum seekers living in the Australian community without the right to work and with prolonged uncertainty, and benefits or barriers to undertaking such activity. Semi-structured in-depth interviews were held with 29 asylum seekers who had arrived to Australia by boat and were living in the community in the…	5
703	Construction of a random ssDNA sublibrary is an important step of the aptamer screening process. The available construction methods include asymmetric PCR, biotin-streptavidin separation, and lambda exonuclease digestions, in which PCR amplification is a key step. The main drawback of PCR amplification is overamplification increasing nonspecific hybridization among different products and by-produ…	7
704	This paper presents a technique for reducing the input current ripple on multiphase power converters that provide multiple heterogeneous power supply rails, such as those present in portable electronics and computers. Through asymmetric interleaving of individual phases, the input current ripple can be reduced compared to conventional interleaving. The technique is derived based on an analytic de…	1
705	Optically pure t-butyl 6-cyano-(3R, 5R)-dihydroxyhexanoate ((R)-1b) is the key precursor for atorvastatin calcium, the most widely used cholesterol-lowering drug. In this work, a strain ZJB-09224 capable of asymmetrically reducing t-butyl 6-cyano-(5R)-hydroxy-3-oxohexanoate (1a) to corresponding optically pure (R)-1b was successfully isolated from soil sample, identified belonging to Rhodotorula …	7
706	The traditional power control schemes for induction heating device mainly focus on the pulse frequency modulation (PFM) and the pulse density modulation. But they cannot solve the problems of power control, efficiency, and load-adaption well. This paper presents and analyzes the asymmetrical frequency modulation (AFM) control scheme used in the full-bridge series resonant inverter. With the propo…	1
707	Antithymocyte globulin (ATG) is often included in the conditioning regimen to prevent graft vs. host disease in allogeneic hematopoietic stem cell (HSC) transplantation. However, because ATG contains antibodies targeting a wide range of antigens on human cells, its potential off-target effects remain a concern. Here, we explored this question in humanized mice that permit the analysis of human ce…	8
708	Background: Autophagy is a bulk degradation pathway for long-lived proteins, protein aggregates, and damaged organelles. ULK1 protein kinase and Vps34 lipid kinase are two key autophagy regulators that are critical for autophagosome biogenesis. However, it isn't fully understood how ULK1 regulates Vps34, especially in the context of disease. Polyglutamine expansion in huntingtin (Htt) causes aber…	7
709	Remodeling of endothelial basement membrane is important in atherogenesis. Since little is known about the actual relationship between type IV collagen and matrix metalloprotease-2 (MMP-2) in endothelial cells (ECs) under shear stress by blood flow, we performed quantitative analysis for type IV collagen and MMP-2 in ECs under high shear stress. The mRNA of type IV collagen from ECs exposed to hi…	10
710	Purpose of review ATP-citrate lyase (ACLY) has re-emerged as a drug target for LDL cholesterol (LDL-C) lowering. We review ACLY as a therapeutic strategy, its genetics, its molecular and cellular biology, and also its inhibition. Recent findings ACLY is a critical enzyme linking glucose catabolism to lipogenesis by providing acetyl-CoA from mitochondrial citrate for fatty acid and cholesterol bio…	7
711	Rationale: Forkhead box P3(+) T regulatory cells (Tregs) are key players in maintaining immune homeostasis. Evidence suggests that Tregs respond to environmental cues to permit or suppress inflammation. In atherosclerosis, Th1-driven inflammation affects Treg homeostasis, but the mechanisms governing this phenomenon are unclear. Objective: Here, we address whether atherosclerosis impacts Treg pla…	8
712	Objectives: The aim of this study is to determine the relationship between atherosclerosis and periodontopathogenic microorganisms in chronic periodontitis patients following periodontal treatment. Materials and Methods: A total of 40 patients were included in the study. 20 of these patients diagnosed with atherosclerosis and chronic periodontitis formed the test group. The remaining 20 patients …	9
713	Objective-UVB irradiation is an established treatment for immunoinflammatory cutaneous disorders and has been shown to suppress cutaneous and systemic inflammatory diseases through modulation of the adaptive immune response. However, it remains unknown whether UVB irradiation prevents an immunoinflammatory disease of arteries such as atherosclerosis. Approach and Results-Here, we show that UVB ex…	8
714	It is accepted that inflammation plays a critical role in the development of atherosclerosis; the pathogenesis is not clear. B-cell-produced interleukin (IL) 10 is an immune regulatory cytokine that can inhibit immune inflammation. This study tests a hypothesis that a psychological stress hormone, cortisol, suppresses IL-10 expression in peripheral B cells of patients with atherosclerosis. Periph…	9
715	Paroxysmal dyskinesias (PDs) are a group of hyperkinetic movement disorders characterised by circumscribed episodes of disturbed movement, superimposed on a background state in which such abnormality is absent. There is no loss of consciousness. Episodes can last seconds, minutes or hours, and the beginning and end of the movement disturbance are abrupt. Neurological examination is typically norm…	8
716	Large-scale atmospheric removal of greenhouse gases (GHGs) including methane, nitrous oxide and ozone depleting halocarbons could reduce global warming more quickly than atmospheric removal of CO2. Photo catalysis of methane oxidizes it to CO2, effectively reducing its global warming potential (GWP) by at least 90%. Nitrous oxide can be reduced to nitrogen and oxygen by photocatalysis; meanwhile …	0
717	Exposure to cold physical plasma has been proposed to be of therapeutical value in in oncology via the generation of a number of biologically relevant redox-active molecules. Cancer cells can be recognized and eliminated by cells of the immune system, and accordingly many tumors are populated with these cells, among them T helper cells (TH cells). These lymphocyte population is crucial for effect…	8
718	The Arabidopsis vacuolar Na+/H+ antiporter gene, AtNHX1, was introduced into soybean by Agrobacterium-mediated transformation. Four independent kanamycin resistant lines were obtained. The result of PCR, Southern blotting and Northern blotting analyses demonstrated that the AtNHX1 gene was successfully inserted into the soybean genome and stably expressed in these kanamycin resistant lines. The s…	10
719	The advent of atomic force microscopy (AFM) has provided a powerful tool for investigating the behaviors of single native biological molecules under physiological conditions. AFM can not only image the conformational changes of single biological molecules at work with sub-nanometer resolution, but also sense the specific interactions of individual molecular pair with piconewton force sensitivity.…	7
720	Atomic Layer Deposition (ALD) is an enabling technology which provides coating and material features with significant advantages compared to other existing techniques for depositing precise nanometer-thin two-dimensional (2D) nanostructures. It is a cyclic process which relies on sequential self-terminating reactions between gas phase precursor molecules and a solid surface. ALD is especially adv…	1
721	Atopic dermatitis (AD) or eczema is the most common chronic inflammatory skin disease. It is a multifactorial disease with local and systemic immune changes. Current therapies focus on restoring the local skin barrier or inhibiting immune responses. In this issue of the European Journal of Immunology, Sehra et al. [Eur. J. Immunol. 2016. 46: 2609-2613] describe a mouse model with T-cell-specific …	8
722	Atopic dermatitis (AD) is the most common inflammatory skin disease, but treatment options for moderate-to-severe disease are limited. Ustekinumab is an IL-12/IL-23p40 antagonist that suppresses Th1, Th17 and Th22 activation, commonly used for psoriasis patients. We sought to assess efficacy and safety of ustekinumab in patients with moderate-to-severe AD. In this phase II, double-blind, placebo-…	8
723	Introduction: The goal of replantation after dental avulsion is to maintain the tooth in its socket. Presence of vital periodontal ligament cells on the root surface of the replanted tooth and the immunologic status of the patient are factors that protect against root resorption. It is known that dental constituents play an active role in root resorption by inducing specific and non-specific immu…	8
724	1. Human ABCA8, a new member of the ATP binding cassette (ABC) transporter family, transports certain lipophilic drugs, such as digoxin. To investigate the roles of this transporter, we cloned a mouse homologue of ABCA8, from a mouse heart cDNA library, named ABCA8a. 2. The deduced mouse ABCA8a protein is 66% identical with that of human ABCA8 and possesses features common to the ABC superfamily.…	10
725	There is a large body of literature on attachment styles and personality traits. The purpose of this study was to compare two commonly used instruments of attachment that measure secure, fearful, dismissing, and preoccupied styles. Furthermore, we sought to determine which personality factors and facets were common on both of the attachment measures. Overall, 273 undergraduates completed a demogr…	5
726	The relationship between adolescents' communication with their significant others (mother, father, and best friend) and quality of life (KIDSCREEN) was investigated in 2262 Scottish adolescent pet owners. The variable attachment to pets was also tested and assessed as a mediator of this relationship. A positive relationship between adolescents' communication with their significant other (mother, …	5
727	The authors examined the association between maternal childhood abuse and the frequency of providing social support to mothers when the victim is an adult and investigated the mediating effects of internal working models (self-esteem, positive relations with others) and maladaptive coping. Using data from the National Survey of Midlife Development in the United States II, they analyzed a sample o…	4
728	Much is unknown about adult attachment style formation. We investigate whether negative reinforcement schedules promote hallmark features of secure and anxious attachment styles in a shock threat support-seeking paradigm. Participants ostensibly asked for help from another participant seated in another room. Each time a shock threat signal appeared they were to press a button to indicate their ne…	3
729	Reder and Duncan's well-known studies of the 1990s on fatal child abuse drew attention to how parental scripts regarding their children could dangerously distort relationships in ways that were sometimes fatal to children. This article reports on a new system for assessing the meaning of the child to the parent', called the Meaning of the Child Interview (MotC). Parents are interviewed using the …	4
730	Objective: A social-cognitive perspective on posttraumatic stress disorder (PTSD) has been proposed and posits that impaired social cognition, rooted in attachment insecurity, plays a role in the development of PTSD. Support for the role of impaired social cognition in PTSD has been found in adults, but the social-cognitive perspective on PTSD has not been examined in adolescents. This study soug…	3
731	There is preliminary evidence that the immune system's cytokines may have impact on ADHD in children. Nevertheless, studies exploring the possible role of pro-inflammatory cytokines in adults with ADHD are lacking. This study aimed to assess differences in serum IL-6 and TNF-alpha between patients and controls and their possible relationship to resting cortisol. 108 adults with ADHD (DSM-IV), 44 …	5
732	Two experiments were conducted to investigate the effects of coaction on saccadic and manual responses. Participants performed the experiments either in a solitary condition or in a group of coactors who performed the same tasks at the same time. In Experiment 1, participants completed a pro-and antisaccade task where they were required to make saccades towards (prosaccades) or away (antisaccades…	3
733	Moving beyond the distinction between biological and social facts has proved challenging due to several basic methodological and ontological differences among scientific disciplines. The aim of this paper is to show how attention schema theory (hereafter AST), developed by Michael Graziano, provides a useful addition to existing integrative approaches that can be used to overcome impediments to i…	3
734	Despite a wealth of knowledge about the neural mechanisms behind emotional facial expression processing, little is known about how they relate to individual differences in social cognition abilities. We studied individual differences in the event-related potentials (ERPs) elicited by dynamic facial expressions. First, we assessed the latent structure of the ERPs, reflecting structural face proces…	3
735	In heterosexual individuals, attention is automatically captured by physically attractive members of the opposite sex. Although helpful for selecting new mates, attention to attractive relationship alternatives can threaten satisfaction with and commitment to an existing romantic relationship. The current study tested the hypothesis that although a mating prime would increase selective attention …	3
736	Fearful faces both capture our attention and hold it. However, little is known about the time-course for the capture and hold of spatial attention by fearful, and other emotional, faces. In three dot-probe studies we examined this time-course. Experiments 1 and 2 used fearful and neutral faces. In Experiment 1, dot-probe targets occurred 133, 266, and 532 ms post-face onset and in Experiment 2, d…	6
737	Explicit tests of social cognition have revealed pervasive deficits in schizophrenia. Less is known of automatic social cognition in schizophrenia. We used a spatial orienting task to investigate automatic shifts of attention cued by another person's eye gaze in 29 patients and 28 controls. Central photographic images of a face with eyes shifted left or right, or looking straight ahead, preceded …	3
738	Attentional lapses are usually defined as temporary and often brief shifts of attention away from some primary task to unrelated internal information processing. This study addressed the incidence of attention lapses and differences in attentional functioning in 30 children with attention-deficit/hyperactivity disorder (ADHD), 26 healthy children, and 29 children with spina bifida myelomeningocel…	6
739	Introduction: Previous studies have demonstrated that students with attention-deficit/hyperactivity disorder (ADHD) struggle particularly with grasping the implicit, inferential level of narratives that is crucial for story comprehension. However, these studies used offline tasks (i.e., after story presentation), used indirect measurements (e.g., identifying main ideas), and/or yielded inconclusi…	6
740	Introduction: Cannabis users are at higher risk for any mental disorder than the general population. However, there remains a shortage of research that examines the relationship between reluctance to seek mental health treatment and subsequent frequent cannabis use. This study evaluates whether negative attitudes toward mental health treatment (i.e. attitudinal barriers) predict a high frequency …	5
741	This study aims to investigate the impacts of a digital learning module with guided peer feedback on students' domain-specific knowledge gain and their attitudinal change in the field of biotechnology and molecular life sciences. The extent to which the use of this module is appreciated by students is studied as well. A pre-test, post-test design was used with 203 students who were randomly assig…	7
742	High-valent Au(III) complexes have attracted much attention as catalysts in many reactions. Nevertheless Au(III) catalysts suffer from instability of the oxidized metal complexes during preparation and use. Herein, we demonstrated that Au(III) catalysts can be stabilized against reduction to metallic Au by modifying supported-ionic-liquid-phase-stabilized Au(III) catalyst with CuCl2. It was found…	6
743	A low-quiescent high-performance class-AB headphone amplifier is presented. The effect of the input-referred offset on the quiescent power of audio power amplifier (APA) that drives very small resistive load is described and analyzed. A digitally assisted offset calibration-based APA topology together with improved frequency compensation is proposed. This permits the use of low quiescent power an…	2
744	It is traditionally challenging to implement higher-order PWM closed-loop Class-D audio amplifiers using analog intensive techniques in deep-submicron, low voltage process technologies. This is primarily attributed to reduced power supply, degraded analog transistor characteristics, including short-channel effects, increased flicker noise, random telegraph noise, transistor reliability concerns a…	1
745	In this study a novel auditory version of the Single Category Implicit Association Test (SC-IAT-A) was developed to investigate (a) the valence of adults' associations to infant cries and laughs, (b) moderation of implicit associations by gender and empathy, and (c) the robustness of implicit associations controlling for auditory sensitivity. Eighty adults (50% females) were administered two SC-I…	3
746	Introduction. Plum cultivars exhibit differences in their fruit quality; however, very little is known about the changes in fruit growth and quality of plum cultivars maturing in different seasons. This study was conducted to contribute to a better understanding of the fruit growth and ripening behavior of Japanese plum (Prunus silicina Lindl.) varieties according to their maturing season. Materi…	7
747	Although recent scholarship focuses on the increasing significance of processes of standardization in contemporary social life, much less attention has been given to how standardization impacts intimate life, and how intimate standards are made meaningful in interaction. This article draws from participant observation in online transgender groups to examine how the medical standardization of tran…	6
748	Across a broad range of design professions, there has been extensive research on design practices and considerable progress in creating new computer-based systems that support design work. Our research is focused on educational/instructional design for students' learning. In this sub-field, progress has been more limited. In particular, neither research nor systems development have paid much atte…	6
749	The aim of this study was to identify specific cognitive abilities that predict functional outcome in high-functioning adults with autism spectrum disorder (ASD), and to clarify the contribution of those abilities and their relationships. In total, 41 adults with ASD performed cognitive tasks in a broad range of neuro- and social cognitive domains, and information concerning functional outcomes w…	3
750	Background Cognitive differences, including deficits in self-awareness, are common in high-functioning individuals with autism spectrum disorder (ASD) and represent a fruitful target for intervention. The current project presents the preliminary research undertaken in the development of metacognitive training (MCT), an intervention designed to increase knowledge about personal strengths and chall…	5
751	The present study aimed to examine the effects of a novel avatar interviewing aid during memory interviews with children with autism spectrum disorder (ASD). Thirty children were recruited for our study (Age: M = 7.60, SD = 0.68), half with ASD (13 boys; 2 girls) and the other half being neurotypical (13 boys; 2 girls). Children participated in a target event and were subsequently interviewed a w…	4
752	The ability of individuals with Autism Spectrum Disorder (ASD) to process context has long been debated: According to the Weak Central Coherence theory, ASD is characterized by poor global processing, and consequentlypoor context processing. In contrast, the Social Cognition theory argues individuals with ASD will present difficulties only in social context processing. The complexity theory of au…	3
753	Autism Spectrum Disorder (ASD) is a neurodevelopmental disorder with atypical cortical maturation leading to a deficiency in social cognition and language. Numerous studies have attempted to classify ASD using brain measurements such as cortical thickness, surface area, or volume with promising results. However, the underpowered sample sizes of these studies limit external validity and generaliza…	3
754	Machine learning approaches have been widely used for the identification of neuropathology from neuroimaging data. However, these approaches require large samples and suffer from the challenges associated with multi-site, multi-protocol data. We propose a novel approach to address these challenges, and demonstrate its usefulness with the Autism Brain Imaging Data Exchange (ABIDE) database. We pre…	3
755	Social deficits are a core symptom of autism spectrum disorder; however, the perturbed neural mechanisms underpinning these deficits remain unclear. It has been suggested that social prediction errors-coding discrepancies between the predicted and actual outcome of another's decisions-might play a crucial role in processing social information. While the gyral surface of the anterior cingulate cor…	3
756	We tested social cognition abilities of adolescents with autism spectrum disorders (ASD) and neurotypically developed peers (NTD). A multi-faceted test-battery including facial emotion categorization (FEC), classical false belief tasks (FBT), and complex social cognition (SC), yielded significantly lower accuracy rates for FEC and complex SC tasks in ASD, but no significant differences in perform…	3
757	Objective Children with autism have sitting and on-task behavior problems in class. In this study, the effect of three alternative classroom-seating devices such as regular classroom chairs, therapy balls, and air cushions were examined on students' classroom behavior. Materials & Methods 15 students with autism participated in this A1-B-A2-C multiple treatments study from Mashhad's Tabasom Schoo…	6
758	People with autism spectrum disorder (ASD) have difficulties in identifying another person by face and voice. This might contribute considerably to the development of social cognition and interaction difficulties. The characteristics of the voice recognition deficit in ASD are unknown. Here, we used a comprehensive behavioral test battery to systematically investigate voice processing in high-fun…	3
759	Individuals with autism spectrum disorders (ASD) show significant impairments in social skills and theory of mind (ToM). The aim of this study was to evaluate ToM and social information processing abilities in 52 children with ASD compared to 55 typically developing (TD) children. A mediation analysis evaluated whether social information processing abilities can be mediated by ToM competences. In…	3
760	Background: Responding to joint attention (RJA) is reduced in young children with ASD despite being vital to the early development of social communication. For this reason, RJA is a frequent target in early intervention programs. Clinical guidelines suggest that exaggerating facial expressions or gestural pointing may improve RJA in children with autism by clarifying the meaning of the gaze or ge…	3
761	Aim: Oxytocin presents an exciting potential to target the core symptoms of autism spectrum disorder (ASD) pharmacologically in an easily administered, cost-effective form with possibly minimal adverse effects. But, there are still major gaps in this area of research. This paper reviewed randomized controlled trials (RCTs) examining the effects of oxytocin administration on social cognition and r…	3
762	The purpose of this study was to examine the utility of the Systematic Observation of Red Flags as an observational level-two screening measure to detect risk for autism spectrum disorder in toddlers when used with a video-recorded administration of the Communication and Symbolic Behavior Scales. Psychometric properties of the Systematic Observation of Red Flags were examined in a sample of 247 t…	3
763	It has been recognized that individuals with autism spectrum disorder (ASD) show discrepancies between their abstract capacities to solve social cognition dilemmas and their ability to spontaneously decipher live social interactions. In the last 15 years, different paradigms have been designed to investigate how individuals with ASD grasp information when emerged in naturalistic or live social in…	3
764	Autism is characterised by difficulties in social functioning, notably in interactions with other people. Yet, most studies addressing social difficulties have used static images or, at best, videos of social stimuli, with no scope for real interaction. Here, we study one crucial aspect of social interactionsgaze behaviourin an interactive setting. First, typical individuals were shown videos of …	3
765	To assess the impact of their child's symptoms of Autism Spectrum Disorder upon parents' anxiety and depression, 68 mothers of boys aged 10 to 15 years (M = 12.6 years, SD = 1.6 years) completed the ASD Behaviour Checklist, the GAD7 and the PHQ9 at a single setting. Results indicated that the boys' restricted and repetitive behaviours had the strongest relationship with their mothers' anxiety and…	5
766	Background: Although children with autism spectrum disorder (ASD) are more likely to be exposed to harsh parental discipline, research on this issue is scarce. In particular, few studies have examined the risk factors for harsh parental discipline in this population. We responded to this gap in the literature by testing multiple individual and environmental factors as potential predictors of pare…	4
767	Electrophysiologic studies suggest that autism spectrum disorder is characterized by aberrant anatomic and functional neural circuitry. During normal brain development, pruning and synaptogenesis facilitate ongoing changes in both short- and long-range neural wiring. In developmental disorders such as autism, this process may be perturbed and lead to abnormal neural connectivity. Careful analysis…	3
768	Detecting where our partners direct their gaze is an important aspect of social interaction. An atypical gaze processing has been reported in autism. However, it remains controversial whether children and adults with autism spectrum disorder interpret indirect gaze direction with typical accuracy. This study investigated whether the detection of gaze direction toward an object is less accurate in…	3
769	Interoceptive awareness is linked to emotional and social cognition, which are impaired in individuals with autism spectrum disorder (ASD). It is unknown how this ability is associated with age in either typical or atypical development. We used a standard test of interoceptive accuracy (IA) to investigate these questions in children and adults with and without ASD. Perceived number of heartbeats …	3
770	Background: Autism spectrum disorder (ASD) is sexually dimorphic in brain structure, genetics, and behaviors. In studies of brain tissue, the age of the population is clearly a factor in interpreting study outcome, yet sex is rarely considered. To begin to address this issue, we extend our previously published microarray analyses to examine expression of small noncoding RNAs (sncRNAs), including …	3
771	Autism Spectrum Disorder (ASD) has been associated with reduced orienting to social stimuli such as eyes, but the results are inconsistent. It is not known whether atypicalities in phasic alerting could play a role in putative altered social orienting in ASD. Here, we show that in unisensory (visual) trials, children with ASD are slower to orient to eyes (among distractors) than controls matched …	3
772	Background: Early research has documented that young children show an increased interest toward objects that are verbally labeled by an adult, compared to objects that are presented without a label. It is unclear whether the same phenomenon occurs in neurodevelopmental disorders affecting social development, such as autism spectrum disorder (ASD) and Williams syndrome (WS). Methods: The present s…	3
773	Background The incidence of type 1 diabetes mellitus (T1DM) in Sardinia is among the highest in the world (44.8 cases/100,000 person-years). Recommendations of the Immunology of Diabetes Society advise evaluating autoantibody positivity in first-degree relatives (FDRs) of patients with T1DM, for their higher risk to develop the disease. The aim of this study was to determine the prevalence of bet…	8
774	Objective: To evaluate the role of auto-antibodies in Chinese patients with primary and secondary infertility in routine clinical practice. Methods: We reviewed the medical records of infertile Chinese patients of either gender (>= 18 year old) who were failed to conceive after 12 months of regular sexual intercourse without the use of contraception, and visited at department of Gynaecology and O…	8
775	Objective The objective of this study was to investigate fatigue and cognitive impairments in systemic lupus erythematous (SLE) in relation to diffuse white matter microstructural brain damage. Methods Diffusion tensor MRI, used to generate biomarkers of brain white matter microstructural integrity, was obtained in patients with SLE and age-matched controls. Fatigue and cognitive function were as…	5
776	Objectives: Autoimmune pancreatitis (AIP) is a representative IgG4-related and inflammatory disease of unknown etiology. To clarify mechanisms of carcinogenesis resulting from AIP, we focused on methylation abnormalities and KRAS mutations in AIP. Methods: Six tumor suppressor genes (NPTX2, Cyclin D2, FOXE1, TFPI2, ppENK, and p16) that exhibited hypermethylation in pancreatic carcinoma were selec…	9
777	The process of curing a patient by removing his illness by extracting blood is a very old one. Many years ago, phlebotomy was practiced to cure illness. Now, this old process, placed on a rational basis with therapeutic apheresis (TA), is being followed in clinical practice. Therapeutic plasma exchange (TPE) with hollow fiber modules has been used in different severe diseases for more than 40 yea…	7
778	Immune checkpoint inhibitors (ICI) represent a new revolutionary weapon in the armamentarium of anti-cancer therapies. The side effects of these new agents represent a new challenge for oncologists; they are usually unpredictable and sometimes life threatening, if not managed rapidly and adequately. The most frequent side effects are the dermatologic, but they are usually low grade side effects a…	8
779	Blood transcriptional profiles could serve as biomarkers of clinical changes in subjects at-risk for or diagnosed with diabetes. However, transcriptional variation over time is poorly understood due to the impracticality of frequent longitudinal phlebotomy in large patient cohorts. We have developed a novel transcriptome assessment method that could be applied to fingerstick blood samples self-co…	9
780	The importance of T-cell receptor (TCR) repertoire diversity is highlighted in murine models of immunodeficiency and in many human pathologies. However, the true extent of TCR diversity and how this diversity varies in health and disease is poorly understood. In a previous issue of the European Journal of Immunology, Lossius et al. [Eur. J. Immunol. 2014. 44: 3439-3452] dissected the composition …	8
781	Objectives: Human cytomegalovirus (HCMV) infection induces production of CD13-specific autoantibodies, which may promote inflammation and tissue damage. HCMV infection has been suggested as a cause of biliary atresia (BA), but little is known of its role in other forms of neonatal cholestasis. We studied serum levels of CD13-specific autoantibodies in mothers of infants with neonatal cholestasis …	8
782	In physiological circumstances, various tolerogenic mechanisms support the protection of self-structures during immune responses. However, quantitative and/or qualitative changes in regulatory immune cells and mediators can evoke auto-reactive immune responses, and upon susceptible genetic background, along with the presence of other concomitant etiological factors, autoimmune disease may develop…	8
783	Background: Systemic autoinflammatory diseases (SAIDs) represent a growing number of monogenic, polygenic or multifactorial disorders that are often difficult to diagnose. Case presentation: Here we report a patient who was initially erroneously diagnosed and treated for SAID. Symptoms consisted of recurrent fever, erythematous and/or blistering skin lesions, angioedema, susceptibility to bleedin…	4
784	The human microbiome consists of all microorganisms occupying the skin, mucous membranes and intestinal tract of the human body. The contact of the mucosal immune system with the human microbiome is a balanced interplay between defence mechanisms of the immune system and symbiotic or pathogenic microbial factors, such as microbial antigens and metabolites. In systemic autoimmune diseases (SADs) s…	8
785	The paper deals with a hardware solution for the study of low power active filter with Bode plotting. By using a DAQ card and an experimental platform it shows how LabVIEW graphical programming environment can be used for manual or automated testing and analysis of the first order active filter with operational amplifier (op-amp). The hardware platform can provide a template to build real op-amp …	2
786	In the present paper a novel automatic gain control pre-amplifier for hearing aid device is proposed and analyzed. The proposed design utilizes feedback and feed forward loop in order to control the gain of the device. Input and output thresholds have been accommodated to provide dual control. The weak input signal is amplified in three modes. High gain for low input and low gain for high input f…	2
787	Mixed-signal integrated circuit design and simulation highly rely on behavioral models of circuit blocks. Such models are used for the validation of design specification, optimization of system topology, and behavioral synthesis using a description language, etc. However, automatic behavioral model generation is still in its early stages; in most scenarios designers are responsible for creating b…	2
788	Technology is rapidly changing the nature of service, customers' service frontline experiences, and customers' relationships with service providers. Based on the prediction that in the marketplace of 2025, technology (e. g., service-providing humanoid robots) will be melded into numerous service experiences, this article spotlights technology's ability to engage customers on a social level as a c…	3
789	Numerous epidemiological studies have demonstrated a close and bidirectional association between depression and cardiovascular disorders (CVD). This comorbidity places a significant burden on individuals and the healthcare system. Not surprisingly, in the last two decades preclinical research in the field of depression and CVD has rapidly progressed. Multiple studies have demonstrated that aspect…	5
790	Spinal cord injury (SCI) is a devastating event for individuals, who frequently develop motor and sensory impairment as well as autonomic dysfunction. Previous studies reported that autonomic activity plays a major role in social cognition and that difficulties in the ability to interpret social information are commonly observed in a variety of mental disorders, which in turn correlate with a poo…	3
791	Filamentous plant pathogens deliver effector proteins to host cells to promote infection. The Phytophthora infestans RXLR-type effector PexRD54 binds potato ATG8 via its ATG8 family-interacting motif (AIM) and perturbs host-selective autophagy. However, the structural basis of this interaction remains unknown. Here, we define the crystal structure of PexRD54, which includes a modular architecture…	7
792	Edwin M. Southern is a professor emeritus at the University of Oxford. He is perhaps best known for development of the Southern blot (Dr. Southern was at the University of Edinburgh when he wrote his landmark paper). The Southern blot provided a scientific breakthrough by allowing scientists to detect a particular DNA sequence without first purifying it from the rest of the genome; the basic meth…	7
793	A new task force on postmortem imaging was established at the annual meeting of the European Society of Paediatric Radiology (ESPR) in Graz, Austria, in 2015. The postmortem task force is separate from the child abuse task force as it covers all aspects of fetal, neonatal and non-forensic postmortem imaging. The main focus of the task force is the guidance and standardization of non-radiographic …	4
794	A novel nonparametric system identification (SI) algorithm is described, focusing on PID-based control loops for buck converters with effective series resistance (ESR) in the output filter. Dithering amplification effects on the control path are exploited during the steady-state converter operation. The noise injected is used to stimulate the loop reaction and to identify the output filter config…	1
795	Lignocellulosic biomass gasification followed by the Fischer-Tropsch (Fe) synthesis is becoming a promising pathway to produce synthetic biofuels, having the potential of being coupled with combined-cycle strategies in order to coproduce electricity. In this work, the thermodynamic performance of this type of bioenergy system is evaluated through exergy analysis. A base-case process combining bio…	0
796	An auto-zero and chopper operational amplifier with a 4.5-60 V supply voltage range is realized, using a 0.18 mu m CMOS process augmented by 5 V CMOS and 60 V DMOS transistors. It achieves a maximum offset voltage drift of 0.02 mu V/degrees C, a minimum CMRR of 145 dB, a noise PSD of 6.8 nV/root Hz, and a 3.1 MHz unity gain bandwidth, while dissipating 840 mu A of current. Up-modulated chopper ri…	2
797	Short-chain enoyl-CoA hydratase (SCEH) is a mitochondrial enzyme involved in the oxidation of fatty acids and the catabolic pathway of valine and, to a lesser extent, isoleucine. Deficiency of this enzyme was recently shown to cause an early childhood Leigh syndrome phenotype. The few reported patients were compound heterozygotes for two missense or missense with truncating variants in ECHS1 that…	9
798	This review presents a broader approach to the implementation and study of runs of homozygosity (ROH) in animal populations, focusing on identifying and characterizing ROH and their practical implications. ROH are continuous homozygous segments that are common in individuals and populations. The ability of these homozygous segments to give insight into a population's genetic events makes them a u…	5
799	This paper introduces a new voltage regulator module (VRM) that merges a highly efficient switched-inductor converter as the main unit with a load-side switched-capacitor-based converter to assist during load transient events. The resulting hybrid-VRM exhibits improved dynamic performance for both loading and unloading transient events, while maintaining a compact design with reduced output capac…	1
800	In some high-performance applications, an LC filter must be added to the auxiliary resonant snubber inverter (ARSI) to reduce the output current ripple. However, resonance occurs due to the additional LC filter, which makes the traditional closed-loop control not suitable to be used directly. Therefore, this paper presents a double-loop digital control based on the active damping method of capaci…	1
801	We report the cloning of a glycoside hydrolase family (GHF) 9 gene of rice (Oryza sativa L. cv. Sasanishiki), OsCel9A, corresponding to the auxin-induced 51 kDa endo-1,4-beta-glucanase (EGase). This enzyme reveals a broad substrate specificity with respect to sugar backbones (glucose and xylose) in beta-1,4-glycans of type II cell wall. OsCel9A encodes a 640 amino acid polypeptide and is an ortho…	10
802	This paper proposes a digital phase leading filter current compensation (PLFCC) technique for a continuous conduction mode boost power factor correction to improve PF in high line voltage and light load conditions. The proposed technique provides a corrected average inductor current reference and utilizes an enhanced duty ratio feed-forward technique which can cancel the adverse effect of the pha…	1
803	This paper presents a shunt active power filter (APF) with division-summation (D-Sigma) digital control and based on a three-phase three-wire inverter configuration. The APF shapes source current by introducing one degree of freedom to compensate load harmonic currents. The adopted D-Sigma digital control approach can accommodate filter-inductance variation, reducing core size significantly, and …	1
804	There has been a growing demand of using multi-function inverters for grid-connected systems applied to nonconventional energy sources, such as solar, wind and so on. In addition to power quality conditioning, the inverter can also be used for bidirectional active power exchange with a three-phase four-wire grid. Therefore, the inverter acts as a multi-function compensator. The functions of the p…	1
805	The activity of lateral habenula (LHb) represents a substrate for the encoding of negative-valenced events. The exposure to aversive stimuli in naive mice is sufficient to trigger a reduction in GABA(B)-mediated signaling in the LHb. This is ultimately instrumental for the hyperactivity of LHb neurons and for the establishment of depressive-like phenotypes. However, the mechanisms responsible for…	5
806	Previous observational research suggests that stretching is contagious in budgerigars (Melopsittacus undulatus). Here we report the first experimental evidence of this response through a reanalysis of a previous experiment testing for contagious yawning in this species. Using a repeated measures design, 16 birds were tested as pairs alongside familiar and unfamiliar conspecifics with and without …	3
807	Background: We developed a new oligonucleotide microarray comprising 16 identical subarrays for simultaneous rapid detection of avian viruses: avian influenza virus (AIV), Newcastle disease virus (NDV), infection bronchitis virus (IBV), and infectious bursal disease virus (IBDV) in single-and mixed-virus infections. The objective of the study was to develop an oligonucleotide microarray for rapid…	9
808	BackgroundIn Bangladesh, nomadic duck flocks are groups of domestic ducks reared for egg production that are moved to access feeding sites beyond their owners' village boundaries and are housed overnight in portable enclosures in scavenging areas. The objectives of this study were to measure the prevalence of influenza A virus RNA and H5-specific antibodies in nomadic ducks and to characterize no…	9
809	Magellanic penguins (Spheniscus magellanicus) are native to Argentina, Chile and the Falkland Islands. Magellanic penguins are highly susceptible to blood parasites such as the mosquito-borne Plasmodium spp., which have been documented causing high morbidity and mortality in zoos and rehabilitation centres. However, to date no blood parasites have been detected in wild Magellanic penguins, and it…	9
810	Problem. - Neurobiology, adorned with the most recent discoveries of the molecular biology, the genetics and the cognitive sciences, is present everywhere: In the report of the man with his body, with his intellectual faculties, with his perception of others and himself. Our social conducts, morality and our affects would be governed by neuronal substrata. Are things so simple? Methodology. - To …	7
811	In recent years, transportation electrification has emerged as a trend to support energy efficiency and CO2 emissions reduction targets. The true success, however, of this trend depends on the successful integration of electric transportation modes into the infrastructure systems that support them. Left unmanaged, plug-in electric vehicles may suffer from delays due to charging or cause destabili…	0
812	Aluminum-doped zinc oxide (AZO) has attained intensive attention as being a very good transparent conducting oxide for photovoltaic applications. In this work, AZO films have been deposited on glass substrate by radio frequency (RF) magnetron sputtering. The influences of substrate temperatures on morphological, structural, optical and electrical properties of AZO films were systematically invest…	6
813	The present study examines the molecular mechanism underlying in vitro-induced resistance to FLC (fluconazole), KTC (ketaonazole), MCZ (miconazole) and CHX (cycloheximide) in AS (azole-susceptible) strains of Candicia albicans when exposed to CaCDR1/CaCDR2 inducers like FPZ (fluphenazine) and steroids [PRG (progesterone) and beta-EST (beta-oestradiol)]. By employing spot and checkerboard titre as…	10
814	Testicular maturation arrest is characterized by interruption of germ cell development and differentiation. Genetic factors play important role in the causation of human disease, including male infertility. The objective was to study copy number variations in testicular maturation arrest using single nucleotide polymorphism (SNP) microarray technique. Conventional cytogenetics, targeted fluoresce…	9
815	Properly regulated immunity requires precise integration of activating and inhibitory signals. As for other lymphocytes, B cells express an antigen-specific activating receptor, the B-cell antigen receptor (BCR), and inhibitory receptors (e.g. Fc gamma RIIb) that exercise checkpoint control on B-cell activation. Moreover, following BCR engagement, CD19 recruits proteins that amplify BCR signaling…	8
816	Foot-and-mouth disease virus (FMDV) is a highly contagious viral disease. Antibodies are pivotal in providing protection against FMDV infection. Serological protection against one FMDV serotype does not confer interserotype protection. However, some historical data have shown that interserotype protection can be induced following sequential FMDV challenge with multiple FMDV serotypes. In this stu…	8
817	Chronic inflammation in the tumor microenvironment and evasion of the antitumor effector immune response are two of the emerging hallmarks required for oncogenesis and cancer progression. The innate immune system not only plays a critical role in perpetuating these tumor-promoting hallmarks but also in developing antitumor adaptive immune responses. Thus, understanding the dual role of the innate…	8
818	Around 65% of primary immunodeficiencies are antibody deficiencies. Functional tests are useful tools to study B-cell functions in vitro. However, no accepted guidelines for performing and evaluating functional tests have been issued yet. Here, we report our experience on the study of B-cell functions in infancy and throughout childhood. We show that T-independent stimulation with CpGmeasures pro…	8
819	Osteopontin (OPN) is a protein, generally considered to play a pro-tumorigenic role, whereas several reports have demonstrated the anti-tumorigenic function of OPN during tumor development. These opposing anti-and pro-tumorigenic functions are not fully understood. Here, we report that host-derived OPN plays an anti-tumorigenic role in the transgenic adenocarcinoma of the mouse prostate (TRAMP) m…	8
820	Design and implementation of a low cost grid-connected 5kVA solar photovoltaic (PV) system is proposed in this paper. Since the inverter is a major component of the PV system, the B4 inverter used in this paper reduces the total cost of the PV system. In order to eliminate the massive transformer, the PV system is connected to the grid through IGBT switches. In addition to injection of active pow…	1
821	B7-homolog 4 (B7-H4), one of the costimulatory molecules of the B7 family, has been reported to be widely expressed in multiple types of cancer tissues, and to be important in tumor progression and poor prognosis. However, the role of B7-H4 in esophageal precancerous lesions has not been elucidated yet. In the present study, a model of esophageal squamous cell carcinogenesis was established in 20…	9
822	Background: Babesiosis is a socioeconomically important tick- borne disease of animals (including humans) caused by haemoprotozoan parasites. The severity of babesiosis relates to host and parasite factors, particularly virulence/pathogenicity. Although Babesia bovis is a particularly pathogenic species of cattle, there are species of Babesia of ruminants that have limited pathogenicity. For inst…	7
823	The apicoplast (ap) is a unique, non-photosynthetic organelle found in most apicomplexan parasites. Due to the essential roles that this organelle has, it has been widely considered as target for drugs against diseases caused by apicomplexans. Exploring the ap genomes of such parasites would provide a better understanding of their systematics and their basic molecular biology for therapeutics. Ho…	7
824	Baby factories are new systematic abuse structures that are promoting infant trafficking, neo-slavery and the exploitation of young women with unwanted pregnancies in Nigeria. Since this practice was first described in 2006, it has been growing rather than abating. This paper reviews the scientific literature, along with media reports, and critiques this phenomenon from a children's rights' persp…	4
825	Baby factories and baby harvesting are relatively new terms that involve breeding, trafficking, and abuse of infants and their biological mothers. Since it was first described in a United Nations Educational, Scientific and Cultural Organization report in Nigeria in 2006, several more baby factories have been discovered over the years. Infertile women are noted to be major patrons of these baby f…	4
826	Clostridium haemolyticum causes bacillary hemoglobinuria (BH), an infectious and usually fatal disease that occurs mostly in cattle, which is clinically characterized by jaundice, hemoglobinuria, and anemia. The trematode Fasciola hepatica has been commonly reported as the main predisposing factor that triggers this condition. The authors evaluated 20 naturally occurring cases of bovine BH to cha…	9
827	Deeper understanding of plant-endophyte interactions under abiotic stress would provide new insights into phytoprotection and phytoremediation enhancement. Many studies have investigated the positive role of plant-endophyte interactions in providing protection to the plant against pollutant stress through auxin (indole-3-acetic acid (IAA)) production. However, little is known about the impact of …	9
828	To isolate and identify DNA-binding protein(s) with affinity for the mobile chromosomal repeat element bcr1 in Bacillus cereus group bacteria. A biotinylated bcr1 element was immobilized to streptavidin-coated magnetic beads and used to pull out a 20 kDa DNA-binding protein from a whole cell protein extract of B. cereus ATCC 14579. The protein was identified as the product of ORF 2 encoded by the…	10
829	Effects of reactive oxygen species (ROS) on cell growth and poly(-glutamic acid) (-PGA) synthesis were studied by adding hydrogen peroxide to a medium of Bacillus subtilis NX-2. After optimizing the addition concentration and time of H2O2, a maximum concentration of 33.9g/L -PGA was obtained by adding 100 mu M H2O2 to the medium after 24H. This concentration was 20.6% higher than that of the cont…	7
830	Many food and feed additives result from fermentation of genetically modified (GM) microorganisms. For vitamin B2 (riboflavin), GM Bacillus subtilis production strains have been developed and are often used. The presence of neither the GM strain nor its recombinant DNA is allowed for fermentation products placed on the EU market as food or feed additive. A vitamin B2 product (80% feed grade) impo…	9
831	To explore the influence of the direct repeat sequence (DRS) in Bacillus chitinase genes on heterogonous expression in Escherichia coli, we cloned and sequenced the entire open reading frame (ORF) and upstream sequences of the chitinase B (chiB) and chitinase MY75 (chiMY75) from Bacillus thuringiensis and Bacillus licheniformis. A pair of 8-bp DRS was found upstream of each chi gene. Chi ORFs wit…	10
832	In recent years, model predictive control (MPC) has been successfully used for the control of power electronics converters with different topologies and for different applications. MPC offers many advantages over more traditional control techniques such as the ability to avoid cascaded control loops, easy inclusion of constraint, and fast transient response. On the other hand, the controller comp…	1
833	This work presents a fully FPGA based deadbeat-like predictive control scheme for back-to-back converter PMSG wind turbine systems with space vector modulator (SVM). A deadbeat-like predictive torque/current controller is used to control the machine side converter, while a deadbeat power control method in alpha beta frame is used to control the grid side converter. Both sides achieve nice steady …	1
834	The use of power converters has considerably grown up, in part, because refined control strategies have been recently proposed, including nonlinear schemes such as predictive control. This approach is used in this work considering a variable grid frequency environment in order to get an appropriate response for a wide ac mains frequency range. Indeed, in order to achieve appropriate, both dynamic…	1
835	This paper presents a three-phase back-to-back transformerless inverter for online uninterruptible power supply applications. The inverter consists of a three-phase three-wire input rectifier stage and a three-phase four-wire output inverter stage with their ground wires tied together. Both of the two stages are with sinusoidal pulse width modulation based division-summation (D-Sigma) digital con…	1
836	The aim of this study was to evaluate the occurrence of Toxoplasma gondii in backyard pigs destined for human consumption in Pernambuco state, Brazil. Blood and tissue samples (liver, heart, brain, lung and diaphragm) were collected from 224 pigs from legal slaughterhouses and tested for T. gondii infection. Antibodies to T. gondii were found in the sera of 37.9% (85/224) by using the immunofluor…	9
837	Waterborne diseases have emerged as global health problems and their rapid and sensitive detection in environmental water samples is of great importance. Bacterial identification and enumeration in water samples is significant as it helps to maintain safe drinking water for public consumption. Culture-based methods are laborious, time-consuming, and yield false-positive results, whereas viable bu…	8
838	A repetitive sequence-based (rep)-polymerase chain reaction (PCR) and inter-simple sequence repeat (ISSR)-PCR were used to molecular type Pseudomonas syringae pv. syringae (PSS) strains isolated from barley and wheat plants with bacterial black node symptoms grown in 22 different locations and six different seed-production districts in Japan. Eighteen genomic fingerprinting (GF) genotypes were ob…	9
839	The objective of this study was to assess the effect of dietary probiotics on rumen fermentation and the bacterial community in dairy calves. Twelve Holstein calves were randomly allocated to three treatments: a basal diet, the basal diet supplemented with Lactobacillus plantarum GF103 (LB) or basal diet supplemented with a mixture of Lactobacillus plantarum GF103 and Bacillus subtilis B27 (LBS).…	9
840	To determine the effect of oxytetracycline on the anaerobic biological treatment of livestock wastewater, we studied the removal efficiency of chemical oxygen demand (determined by K2Cr2O7, CODCr), methane production, and bacterial diversity under the stress of different concentrations of oxytetracycline. Results indicated that the removal of COD and the yield of methane were inhibited by oxytetr…	9
841	Watermelon (Citrullus lanatus) is an important crop of the Cucurbitaceae family in fruit production worldwide. During its production, bacterial fruit blotch (BFB) caused by Acidovorax citrulli (Acidovorax avenae subsp. citrulli) is an important limiting factor on the volume and value of crops. This pathogen is known as a seed-borne pathogen, and the infested seeds can be a primary source of inocu…	9
842	The targeting of bacterial type III secretion systems (T3SSs), which are critical virulence factors in most Gram-negative pathogens, is regarded as an alternative strategy for the development of novel anti-microbial drugs. Xanthomonas oryzae pv. oryzae (Xoo) and X. oryzae pv. oryzicola (Xoc) are two of the most important bacterial pathogens on rice, which cause leaf blight and leaf streak disease…	9
843	Objective. -To determine if bacterial vaginosis is a marker for risk of spontaneous preterm delivery and if its detection and treatment can reduce this risk. Methods. -Consultation of the database Pubmed/Medline, Science Direct, and international guidelines of medical societies. Results. -Bacterial vaginosis (BV) is a dysbiosis resulting in an imbalance in the vaginal flora through the multiplica…	7
844	In 2016, the British Journal of Biomedical Science published 36 reports outlining specific advances in each of the various disciplines within biomedical science. These were one review, 25 original articles, 9 'In Brief' reports and one letter to the Editor. Of these, the majority were in blood science (5 in biochemistry, 7 in haematology and 2 in immunology) and infection science (8 in microbiolo…	8
845	The Dutch microbiologist/biochemist Albert Jan Kluyver (1888-1956) was an early proponent of the idea of biochemical unity, and how that concept might be demonstrated through the careful study of microbial life. The fundamental relatedness of living systems is an obvious correlate of the theory of evolution, and modern attempts to construct phylogenetic schemes support this relatedness through co…	7
846	In this article we compare the efficacy of different pharmacological agents ( ranitidine, and omeprazole) to support phage transit from stomach to distal portions of the gastrointestinal tract in rats. We show that a temporal modification of environment in the animal stomach may protect Twort-like therapeutic antistaphylococcal phage A5/80 ( from bacteriophage collection of the Hirszfeld Institut…	8
847	The Poisson distribution played a key role in experiments that had a historic role in the development of molecular biology. In particular, the interpretation and design of experiments elucidating the actions of bacteriophages and their host bacteria during the infection process were based on the parameters of the Poisson distribution. I briefly review three of the most important of these experime…	7
848	His-Asn-His (HNH) proteins are a very common family of small nucleic acid-binding proteins that are generally associated with endonuclease activity and are found in all kingdoms of life. Although HNH endonucleases from mesophiles have been widely investigated, the biochemical functions of HNH endonucleases from thermophilic bacteriophages remain unknown. Here, we characterized the biochemical pro…	7
849	Bacteriophages represent a simple viral model of basic research with many possibilities for practical application. Due to their ability to infect and kill bacteria, their potential in the treatment of bacterial infection has been examined since their discovery. With advances in molecular biology and gene engineering, the phage application spectrum has been expanded to various medical and biotechn…	7
850	Secretory immunoglobulin A (SIgA) antibody-secreting cells (ASCs) are the major effector cells of mucosal immunity, and immunoglobulin G (IgG) ASCs are also associated with mucosal immunity. This study aimed to explore the distribution of these 2 ASC populations in the palatine tonsils of Bactrian camels of different ages. Eighteen Bactrian camels were divided into the following three age groups:…	8
851	In the present study, we reveal for the first time that the Bactrocera oleae chorion peroxidase (bPxd) participates essentially in B. oleaechorion formation and clearly represents the homologous member of Drosophila melanogaster chorion peroxidase (Pxd). Comparative sequence analysis disclosed that the bPxd cDNA semi-central region,which encodes for the putative catalytic domain of the enzyme, ex…	10
852	The genus Potexvirus is one of the eight genera belonging to the family Alphaflexiviridae according to the Virus Taxonomy 2015 released by International Committee on Taxonomy of Viruses (www. ictvonline. org/index. asp). Currently, the genus contains 35 known species including many agricultural important viruses, e.g., Potato virus X (PVX). Members of this genus are characterized by flexuous, fil…	7
853	We constructed a SSH (suppression subtractive hybridization) library based on two populations (Rs-C and Rs-P) of Radopholus similis from different host plants and exhibiting differences in pathogenicity on Musa paradisiaca and Anthurium andraeanum plants. In order to screen the clones with significant expression differences from the SSH library, a total of 2,400 clones was randomly selected and r…	10
854	Fusarium wilt, caused by Fusarium oxysporum f. sp. cubense (Foc), is among the most destructive diseases of banana (Musa spp.). Because no credible control measures are available, development of resistant cultivars through genetic engineering is the only option. We investigated whether intron hairpin RNA (ihpRNA)-mediated expression of small interfering RNAs (siRNAs) targeted against vital fungal…	10
855	A low-voltage bandgap reference implemented in 0.18 mu m CMOS process is designed. The bandgap reference circuit is optimized by adjusting the ratio of the resistors, and reducing the working voltage of operational amplifier. It achieves the performance of a temperature coefficient of 25 ppm/degrees C in the range of 0 similar to 100 degrees C which works under the voltage of 0.8V. The simulated …	2
856	This article designed a bandgap voltage reference source with a low temperature drift, high power supply rejection ratio for the TCXO chips, and design the sensitive reaction of thermal protection circuit is used to protect TCXO chips. The structure of self-biased current source and differential operational amplifier is used in the bandgap reference, And the over temperature protection circuit co…	2
857	This paper presents a new curvature-compensated CMOS bandgap reference topology with a high power supply reject ratio (PSRR). A dual-differential input amplifier (DDIA) is used to generate a complementary to absolute temperature voltage. This voltage and the DDIA are then used to fine-tune its curvature compensation. Experimental characterization of the bandgap reference circuit implemented on a …	2
858	This paper proposes a new CMOS based Bandgap voltage reference generator (BGR) circuit by using polysilicon resistors in 32nm CMOS technology. This reference generator uses a three stage operational amplifier for improved performance over previously proposed BGR circuits. The proposed design is simulated in Synopsys HSPICE simulator. This circuit produces an output reference voltage of 0.725V at …	2
859	This paper presents a novel low power bandgap reference circuit, the bandgap reference adopts half a period working mechanism. The operational amplifier doesn't work during the switched capacitor network sampling. And the operational amplifier works after the charge balanced. The bandgap reference runs discontinuously. The design implements in standard 0.18um CMOS process. The simulation result s…	2
860	Grid voltage feedforward is extensively used for controlling grid-connected converters. However, the conventional voltage feedforward control reduces the stability margins of the converter connected to a high-impedance grid. The effect mechanism of voltage feedforward on the grid-connected converter control under high-inductive conditions of the grid impedance is clearly explained in this study u…	1
861	In this paper a DVCC based operational amplifier has been proposed. A pole has been introduced in transfer characteristic of DVCC by an integrated capacitor. The op amp is composed of an on chip DVCC, one integrated NMOS resistor, a capacitor and a CMOS voltage follower. The bandwidth of DVCC op amp can be adjusted by voltage tuning of the resistor. Conventional voltage mode operational amplifier…	2
862	A low component sensitivity band-pass filter has been proposed. The filter has only one operational amplifier as active component and three resistors and one grounded capacitor as passive components. Two resistors provide the positive feedback and one resistor is used for independent tuning of Q factor. The capacitor is grounded which is an advantage in integrated technology. The circuit uses the…	2
863	This paper presents the design and characterization of a fully-differential intermediate frequency (IF) filter based on an operational transconductance amplifier (OTA) with 6th order Butterworth bandpass characteristic. The designed 2-stage BiCMOS OTA can be treated as an operational amplifier (OPAmp) together with its output resistance. The combination exhibits an open-loop voltage gain of 75 dB…	2
864	Baphicacanthus cusia (Nees) Bremek, the plant source for many kinds of drugs in traditional Chinese medicine, is widely distributed in South China, especially in Fujian. Recent studies about B. cusia mainly focus on its chemical composition and pharmacological effects, but further analysis of the plant's gene functions and expression is required to better understand the synthesis of its effective…	9
865	This study had the aim to identify and relat the occurrence of billfish larvae and eggs in the Southeastern coast of Brazil. During the summer in two seasons (2012/2013 and 2013/2014) 74 surface trawls were done using an ichthyoplankton net off the coast of Vitoria-ES, Rio de Janeiro-RJ and Ilhabela-SP and 391 fish larvae were collected. The identification of the billfish larvae was done by molec…	7
866	This article has three aims. First, it reacts to the doubts expressed recently about the possibility of making generalizations about Catholicism after the Council of Trent. Second, it discusses the different uses of the term "Catholic Reformation" and proposes a definition that involves a movement toward the universalization of divine love. And third, it also discusses the success of confessional…	6
867	Functional genomic screening of the rat enamel organ (EO) has led to the identification of a number of secreted proteins expressed during the maturation stage of amelogenesis, including amelotin (AMTN) and odontogenic ameloblast-associated (ODAM). In this study, we characterise the gene, protein and pattern of expression of a related protein called secretory calcium-binding phosphoprotein-proline…	10
868	High metabolic activity and low levels of antioxidant enzymes make neurons particularly prone to damage by reactive oxygen species. Thus, repair of oxidative DNA damage is essential for normal brain function. Base excision repair is the major pathway for repair of oxidative DNA damage, and is initiated by DNA glycosylases recognizing and removing the damaged base. In mammalian cells at least five…	10
869	Currently there is no effective approach for monitoring early -cell loss during islet graft rejection following human islet transplantation (HIT). Due to ethical and technical constraints, it is difficult to directly study biomarkers of islet destruction in humans. Here, we established a humanized mouse model with induced human -cell death using adoptive lymphocyte transfer (ALT). Human islet gra…	7
870	Regulatory T cell (Treg) therapy using recipient-derived Tregs expanded exvivo is currently being investigated clinically by us and others as a means of reducing allograft rejection following organ transplantation. Data from animal models has demonstrated that adoptive transfer of allospecific Tregs offers greater protection from graft rejection compared to polyclonal Tregs. Chimeric antigen rece…	7
871	Basic fibroblast growth factor (bFGF) regulates pluripotent marker expression and cellular differentiation in various cell types. However, the mechanism by which bFGF regulates REX1 expression in stem cells, isolated from human exfoliated deciduous teeth (SHEDs) remains unclear. The aim of the present study was to investigate the regulation of REX1 expression by bFGF in SHEDs. SHEDs were isolated…	9
872	Rationale, aims and objectivesThe purpose of medical education is to produce competent and capable professional practitioners who can combine the art and science of medicine. Moreover, this process must prepare individuals to practise in a field in which knowledge is increasing and the contexts in which that knowledge is applied are changing in unpredictable ways. The basic sciences' are importan…	7
873	The feruloyl esterase (FAE) gene EST1 from the basidiomycete Pleurotus sapidus was heterologously expressed in Escherichia coli and Pichia pastoris. Catalytically active recombinant Est1 was secreted using P. pastoris as a host. For expression in P. pastoris, the expression vector pPIC9K was applied. The EST1 gene was cloned with an N-terminal a-mating factor pre-pro sequence and expressed under …	7
874	Large collections of data in studies on cancer such as leukaemia provoke the necessity of applying tailored analysis algorithms to ensure supreme information extraction. In this work, a custom-fit pipeline is demonstrated for thorough investigation of the voluminous MILE gene expression data set. Three analyses are accomplished, each for gaining a deeper understanding of the processes underlying …	7
875	The aim of this study is to optimize the production of optically pure D (-) lactic acid (DLA) employing a cost-effective production medium. Based on the designed biomass approach, Sporolactobacillus inulinus NBRC 13595 was found to exhibit high DLA titer (19.0 g L-1) and optical purity (99.6%). A cost-effective medium was constituted using Palmyra palm jaggery (PJ) from Borassus flabellifer and w…	7
876	Selection on floral traits in hermaphroditic plants is determined by both male and female reproductive success. However, predictions regarding floral trait and mating system evolution are often based solely on female fitness. Selection viamale fitness has the potential to affect the outcomes of floral evolution. In this study, we used paternity analysis to assess individual selfing rates and sele…	5
877	This report describes the case of a 10-month-old infant, who was delivered to our hospital by the emergency physician intubated and in an unclear unconscious state. The father reported that the child had fallen from the couch to the ground. The consulted ophthalmologist reported venous stasis in both eyes including intraretinal and preretinal bleeding in all four quadrants, a diffuse vitreous hem…	4
878	The objective of this study was to examine factors facilitating and constraining the identification and management of intimate partner violence (IPV) at an emergency department (ED). Semi-structured interviews were conducted with 18 ED employees of a university hospital in the Netherlands. All interviews were audiotaped, transcribed verbatim, and analyzed by using qualitative content analysis in …	4
879	In the United States, the judicial system response to violence between intimate partners, or intimate partner violence (IPV), typically mandates that adjudicated perpetrators complete a batterer intervention program (BIP). The social science data has found that these programs, on the whole, are only minimally effective in reducing rates of IPV. The authors examined the social science literature o…	4
880	Treatment of perpetrators is tried and tested albeit little researched for the prevention of recidivism in domestic violence in Germany. This study investigated the evidence of batterer programs on the risk of domestic violence recidivism and the risk of child maltreatment reported by fathers on 161 perpetrators of domestic violence. Based on the indicators for a high risk for reassault that were…	4
881	The deployment of renewable energy technologies, such as solar photovoltaics and wind turbines, poses challenges in terms of electricity grid stability due to the intermittent nature of such energy sources, which creates a need for innovative storage solutions. We demonstrate a metal hydride-based hybrid electrochemical system that enables a solid-oxide fuel cell to operate in both fuel cell mode…	0
882	This paper introduces a module-integrated distributed battery energy storage and management system without the need for additional battery equalizers and centralized converter interface. This is achieved by integrating power electronics onto battery cells as an integrated module. Compared with the conventional centralized battery system, the modular design brings several advantages such as reduce…	1
883	The battery energy storage systems (BESSs) have been increasingly installed in the power system, especially with the growing penetration rate of the renewable energy sources. However, it is difficult for BESSs to be profitable due to high capital costs. In order to boost the economic value of BESSs, this paper proposes a hierarchical energy management system (HiEMS) to aggregate multiple BESSs, a…	0
884	Battery energy storage (BES) plays an important role in the integration of intermittent renewable power and distributed generation. The price arbitrage is a major source of energy storage income. In China, the electricity price is tightly regulated by the government. It's interesting to find out whether the BES is economic viability in such a special electricity market, and what's the optimal res…	0
885	This paper proposes a supervisory power management system (PMS) for a grid interactive microgrid with a hybrid energy storage system. The key feature of the proposed PMS is reduced number of sensors required to implement the PMS. The PMS considers renewable power variation, grid availability, electricity pricing, and changes in local loads. It can detect the operating mode of system without measu…	0
886	In order to reduce the stress on fuel cell based hybrid source fed electric drive system the controller design is made through active current sharing (ACS) technique. The effectiveness of the proposed ACS technique is tested on a dc drive system fed from fuel cell and battery energy sources which enables both load current sharing and source power management. High efficiency and reliability of the…	1
887	Herein, we present a fully integrated electronic product code (EPC) Gen-2 compatible battery-assisted passive (BAP) radio-frequency identification sensor tag integrated circuit (IC) with efficient power management. The key components of the tag IC include an adaptive radio-frequency (RF) energy harvester, a battery access controller (BAC), a storage capacitor charger, and a power-gated sensor blo…	1
888	Suppose that, to assess the joint distribution of a random vector (X-1,...,X-n), one selects the kernels Q(1),...,Q(n) with Q(1) to be regarded as a possible conditional distribution for X-i, given (X, : j not equal i);,Q(n) are compatible if there exists a joint distribution for (X-1,...,X-n) with conditionals Q(1),...,Q(n). Similarly, are improperly compatible if they can be obtained, according…	6
889	Efficient performance modeling is an extremely important task for yield analysis and design optimization of analog circuits. In this paper, a novel regression modeling method based on hierarchical shrinkage priors is proposed to construct hybrid performance models with both high accuracy and low computational cost. In particular, the user-defined model templates derived from design equations and …	2
890	We routinely observe others' choices and use them to guide our own. Whose choices influence us more, and why? Prior work has focused on the effect of perceived similarity between two individuals (self and others), such as the degree of overlap in past choices or explicitly recognizable group affiliations. In the real world, however, any dyadic relationship is part of a more complex social structu…	3
891	In this issue of Clinical and Vaccine Immunology, K. Jensen et al. (Clin Vaccine Immunol 24: e00360-16, 2017, https://doi.org/10.1128/CVI.00360-16) describe a dual-purpose attenuated Mycobacterium tuberculosis-simian immunodeficiency virus vaccine (AMTB-SIV). Interestingly, immunized infant macaques required fewer oral exposures to SIV to become infected relative to nonimmunized animals. The auth…	8
892	Objective. Conventional, multi-channel scalp electroencephalography (EEG) allows the identification of the attended speaker in concurrent-listening ('cocktail party') scenarios. This implies that EEG might provide valuable information to complement hearing aids with some form of EEG and to install a level of neuro-feedback. Approach. To investigate whether a listener's attentional focus can be de…	6
893	In current brain computer interfacing (BCI) system is used for many applications. This technology also used for capturing brain signals in the form of EEG. This technique have intensive applications in non-invasive technique of signal capturing, Due to its temporal resolution, low set-up cost, easy portability compared to all other techniques. In the EEG technique, as we are dealing with very low…	2
894	Embryo implantation is a complex initial step in establishment of a successful pregnancy. Many mRNAs have been shown to be differentially expressed in the rat uterus during embryo implantation. However, the expression profiles of microRNAs (miRNAs), a key post-transcriptional regulator of gene expression, in the rat uterus between the pre-receptive and receptive phases are still unknown. Here, an…	10
895	Sequential measurement of BCR-ABL1 mRNA levels by reverse transcription quantitative polymerase chain reaction (RT-qPCR) is embedded in the management of patients with chronic myeloid leukaemia (CML), and has played an important role in the remarkable improvement in patient outcomes seen in this disease. As a provider of external quality assessment (EQA) in this area, UK NEQAS for Leucocyte Immun…	9
896	What is known and objectiveThe role of CYP3A5 in drug metabolism has been receiving attention because CYP3A5 may be more involved in the metabolism of CYP3A substrates in vivo than previously thought. The polymorphism of transporters, such as P-gp (P-glycoprotein) and breast cancer-related protein (BCRP), influences the metabolism of these substrates, and felodipine is a substrate of P-gp. The ai…	6
897	Brain-derived neurotrophic factor (BDNF) Val66Met polymorphism has been associated with cortisol responses to stress with gender differences reported, although the findings are not entirely consistent. To evaluate the role of Val66Met genotype and gender on cortisol responses to stress, we conducted a 45-min mental stress protocol including four tasks and four rest periods. Blood cortisol was col…	5
898	Aims Epidemiological studies strongly suggest a link between stress, depression, and cardiovascular diseases (CVDs); the mechanistic correlation, however, is poorly understood. A single-nucleotide polymorphism in the BDNF gene (BDNFVal66Met), associated with depression and anxiety, has been proposed as a genetic risk factor for CVD. Using a knock-in mouse carrying the BDNFVal66Met human polymorph…	5
899	A number of measures to increase the quality of data recorded with an improved Balzers Eldigraph KD-G2 gas-phase electron diffractometer are discussed. The beam-stop has been decoupled from the sector enabling us recording the current of the primary beam and scattered electrons during the experiment. Different beam-stops were tested for use in the present setup. Modifications of the nozzle tip of…	1
900	Bearingless permanent magnet synchronous motors (BPMSMs) have been received more and more attention during the past few decades. To realize the high-performance control for rotation and levitation, we will first need to obtain the accurate suspension force model of a BPMSM. In this work, different from conventional suspension force models, a modeling scheme for the suspension force of a BPMSM is …	1
901	Recently, bearingless switched reluctance motor (BLSRM) has been received more and more attention. To realize the stable levitation and rotation, the corresponding suspending force and torque should be controlled. In this paper, different from the conventional bearingless SRM control, one independent control scheme for levitation force and torque is presented. In the control, a complex control al…	1
902	Power electronic converters are single input multiple output (SIMO) systems in frequency domain. In distributed power system (DPS), one converter's switching frequency ripples are another converter's perturbations, and beat frequency components are generated due to their SIMO characteristics. As the control loops of power converters always take high gains in low-frequency regions if the beat freq…	1
903	Current ambitions to limit climate change to no more than 1.5 degrees C-2 degrees C by the end of the 21st century rely heavily on the availability of negative emissions technologies (NETs)-bioenergy with CO2 capture and storage (BECCS) and direct air capture in particular. In this context, these NETs are providing a specific service by removing CO2 from the atmosphere, and therefore investors wo…	0
904	Introduction: Depressive symptoms are common in patients assessed by neuropsychologists, and these symptoms can have an effect on cognitive functioning. Discrepancies between patient- and informant-reported depressive symptoms have been found in some diagnostic groups, raising concerns as to the value of assessing depressive symptoms via self-report alone. This study aimed to examine the relation…	5
905	Aim: The aim of this study was to determine Nigerian parents' views about the causes and treatment of childhood enuresis. Methods: Parents of children aged 5-17 years were individually interviewed in an urban community in Nigeria using a pretested questionnaire. Their responses about the causes and treatment of enuresis were grouped under common themes. Results: We included 448 respondents in the…	4
906	A full-length Beet black scorch virus (BBSV) cDNA clone (pUBF52) was constructed by RT-PCR. The clone contains an upstream T7 RNA polymerase promoter designed for in vitro transcription of infectious RNAs from the linearized plasmid that faithfully represent the viral cDNA. Leaves of Chenopodium amaranticolor inoculated with in vitro transcripts developed the same symptoms and disease phenotype a…	10
907	Co-infection of none-coding satellite RNAs (sat-RNAs) usually inhibits replication and attenuates disease symptoms of helper viruses. However, we find that the sat-RNA of Beet black scorch virus (BBSV) and low temperature (18 degrees C) additively enhance the systemic infection of BBSV in Nicotiana benthamiana. Northern blotting hybridization revealed a relatively reduced accumulation of BBSV-der…	10
908	This study examines whether the delivery of three components, (a) exercise training, (b) behavior management skill building, and (c) dementia-related education, in an evidence-based program are differentially associated with changes in outcomes for individuals with dementia (IWDs) after 3 months. Data come from 508 IWDs participating in the community replication of the evidence-based Reducing Dis…	5
909	Depression is associated with decreased engagement in behavioural activities. A wide range of activities can be promoted by simulating them via mental imagery. Mental imagery of positive events could thus provide a route to increasing adaptive behaviour in depression. The current study tested whether repeated engagement in positive mental imagery led to increases in behavioural activation in part…	5
910	We propose a simulation-based analog equivalence boundary search methodology for high level Simulink models and their low level HSpice counterparts. The equivalence of high and low level designs is determined by comparing a set of predefined performance parameters measured during the simulation of both models. Our methodology investigates the search space to obtain boundary of input parameters, w…	2
911	Symbolically generated network functions for an analog integrated circuit are complicated in general. For this reason a variety of simplification methods have been proposed in the literature. In this work a novel topology-based symbolic simplification method is proposed, which is capable of generating a simplified symbolic network function together with a simplified small-signal circuit. The tech…	2
912	A model of the operational amplifier based on VHDL-AMS is proposed. According to needs of simulating the total ionizing dose (TED) radiation effect, parameters of operational amplifier are taken into account when the performance is specified. The operational amplifier model used for the TID radiation effect simulation is completed after verifying each modeled parameter. And a parameter for descri…	2
913	Introduction. Behavioral changes often occur after moderate-to-severe traumatic brain injury (TBI) and can lead to poor health, psychosocial functioning, and quality of life. Challenges in evaluating these behaviors often result from the complexity and variability in the way they are conceptualized and defined. We propose and test a conceptual model that is specific to behavioral symptoms after T…	5
914	Semantic dementia (SD) and behavioral variant frontotemporal dementia (bvFTD), subtypes of frontotemporal dementia, are characterized by distinct clinical symptoms and neuroimaging features, with predominant left temporal grey matter (GM) atrophy in SD and bilateral or right frontal GM atrophy in bvFTD. Such differential hemispheric predilection may also be reflected by other neuroimaging feature…	3
915	Aims: To conduct a pilot trial to test the feasibility of a guided self-help intervention for chronic orofacial pain. Methods: A pilot randomized controlled trial was conducted to compare the intervention with usual treatment. A total of 37 patients with chronic orofacial pain were randomized into either the intervention group (n = 19) or the usual treatment (control) group (n = 18). Validated ou…	5
916	Imagination pushes humanity well beyond its natural biological capacities. An approach of co-evolution, between molecular biology and behaviour, is thus required to explain these combined processes. Technological performances define spiritual conquests and formulas whose sole function is cultural. Humanity operates according to intentional social modes defined by the group, but these immediately …	7
917	Faces play an integral role in day-to-day functioning, particularly for social interactions where dynamic and rapid processing of information is vital. Analysis of faces allows an individual to ascertain a wide range of information including deciphering mood and identity, with these assessments directing an individual's subsequent response and behaviours. The prominent social and emotional defici…	3
918	Transforming Growth Factor (TGF)-beta inhibitors have been in development for decades with the outmost results of being promising candidates. From the latest clinical results at the 2016 ASCO meeting converging evidences suggest that we have moved from promising to effective drug nominees.	8
919	Beliefs about the unacceptability of experiencing and expressing emotions have been found to be related to worse outcomes in people with persistent physical symptoms. The current study tested mediation models regarding emotional suppression, beliefs about emotions, support-seeking and global impact in fibromyalgia. One hundred eighty-two participants took part in an online questionnaire testing p…	5
920	The prostate is composed mainly of epithelial and stromal cells, whose dynamic interaction is vital to a broad array of cellular processes, including proliferation, differentiation, growth, and apoptosis. To understand intercellular communication in the development and progression of prostatic diseases, we examined gene expression in tissues from five patients diagnosed with benign prostatic hype…	10
921	All clinically-used antipsychotics display similar affinity for both D-2 (D2R) and D-3 (D3R) receptors, and they likewise act as 5-HT2A receptor antagonists. They provide therapeutic benefit for positive symptoms, but no marked or consistent improvement in neurocognitive, social cognitive or negative symptoms. Since blockade of D-3 and 5-HT6 (5-HT6R) receptors enhances neurocognition and social c…	3
922	Selective inhibitors of histone deacetylase 6 (HDAC6) are an emerging class of pharmaceuticals due to the involvement of HDAC6 in different pathways related to neurodegenerative diseases, cancer, and immunology. Herein, the synthesis of ten new benzohydroxamic acids, constructed by employing the tetrahydrobenzothiazepine core as a privileged pharmacophoric unit, is described. This is the first re…	8
923	Berberine is traditionally used to treat gastrointestinal (GI) motility disorders. The interstitial cells of Cajal (ICCs) are the pacemaker cells of the gastrointestinal tract, which are responsible for the production of gut movements. The present study aimed to investigate the effects of berberine on pacemaker potentials (PPs) in cultured ICC clusters from the mouse small intestine, and sought t…	7
924	Psychological adaptation following homicide loss can prove more challenging for grievers than other types of losses. Although social support can be beneficial in bereavement, research is mixed in terms of identifying whether it serves as a buffer to distress following traumatic loss. In particular, studies have not parsed out specific domains of social support that best predict positive bereaveme…	5
925	Mental health issues have been increasingly recognized as public health problems globally. Their burden is projected to increase over the next several decades. Additional therapies for mental problems are in urgent need worldwide due to the limitations and costs of existing healthcare approaches. Essential oil aromatherapy can provide a cost-effective and safe treatment for many mental problems. …	5
926	It has been shown in vitro that only specific dietary fibers contribute to immunity, but studies in vivo are not conclusive. Here, we investigated degree of polymerization (DP) dependent effects of beta 2 ->1-fructans on immunity via microbiota-dependent and-independent effects. To this end, conventional or germ-free mice received short-or long-chain beta 2 ->1-fructan for 5 days. Immune cell pop…	8
927	Interferon beta (IFNb) preparations are commonly used as first-line therapy in relapsing-remitting multiple sclerosis (RRMS). They are, however, characterized by limited efficacy, partly due to the formation of anti-IFNb antibodies in patients. In this pilot study, we assessed with the ELISA method the presence of the binding antibodies (BAbs) against interferon beta after 2 years of therapy with…	8
928	Plant beta-1, 3-glucanases are involved in plant defense and in development. Very little data are available on the expression of rice glucanases both in developmental tissues and under various stresses. In this study, we cloned and characterized twenty-seven rice beta-1, 3-glucanases (OsGlu) from at total of 71 putative glucanases. The OsGlu genes were obtained by PCR from a cDNA library and were…	10
929	Backgound: beta-Carotene exhibits biological activity as provitamin A. Key step in vitamin A formation is the cleavage of beta-carotene to retinal by an enzyme designated as beta-carotene 15,15'-monooxygenase (BCM). Recently, it is reported that expression of BCM gene in the intestine is under feedback regulation by retinoic acid (RA). However, the regulation of BCM gene expression in various oth…	10
930	To efficiently express a gene of interest in transgenic plants, the choice of promoter is a crucial factor as it directly affects the expression of the transgene that will yield the desired phenotype. The Arabidopsis beta-carotene hydroxylase 1 gene (AtBch1) shows constitutive and ubiquitous expression and was thus selected as one of best candidates for constitutive promoter analysis by both in s…	10
931	This work was conducted to prepare beta-caryophyllene-hydroxypropyl-beta-cyclodextrin inclusion complex (HP beta CD/BCP) and investigate its effects and mechanisms on cognitive deficits in vascular dementia (VD) rats. First, HP beta CD/BCP was prepared, optimized, characterized, and evaluated. HP\CD/BCP and AM630 were then administered to VD rats to upregulate and downregulate the cannabinoid rec…	7
932	A novel type of pH-responsive star polymer based on beta-cyclodextrin (beta-CD) was synthesized and further covalently conjugated with enzyme. The impact of its self-assembly behavior on enzyme activity was investigated. In our design, azide containing the polymer (N-3)(7)-beta-CD-(PtBA)(14) was synthesized via atom transfer radical polymerization of tert-butyl acrylate using (N-3)(7)-beta CD-(Br…	7
933	Aims: We investigated the mechanism(s) by which valsartan, a selective antagonist of angiotensin subtype 1 (AT(1)) receptor, decreased plasma glucose in streptozotocin (STZ)-induced diabetic rats. Methods: The plasma glucose concentration was assessed by the glucose oxidase method. The concentration of beta-endorphin in plasma or medium incubating adrenal medulla was measured using an enzyme-link…	10
934	Endonuclease cleavage is the rate-limiting step in the decay of nonsense-containing human beta-globin mRNA in erythroid cells. The 5'-truncated intermediates thus generated are polyadenylated and more stable than the parent mRNA. Northern blotting is commonly used to measure the decay rate of full-length mRNA, and S1 nuclease protection is used to assay the fate of decay intermediates. We have ad…	10
935	Objective: Beta-hydroxy-beta-methylbutyrate (HM beta) is a metabolite of leucine widely used for improving sports performance. Although limp is recognized to promote anabolic or anti-catabolic effects on protein metabolism, the impact of its long-term use on skeletal muscle and/or genes that control the skeletal protein balance is not fully known. This study aimed to investigate whether chronic H…	10
936	Although large numbers of long noncoding RNAs (IncRNAs) expressed in the mammalian nervous system have been detected, their functions and mechanisms of regulation remain to be fully clarified. It has been reported that the IncRNA antisense transcript for beta-secretase-1 (BACE1-AS) is elevated in Alzheimer's disease (AD) and drives the rapid feed-forward regulation of p-secretase, suggesting that…	10
937	Recently, we discovered that beta-thujaplicin (BT) induces metallothionein (MT) expression in mouse ker- atinocytes, both in vivo and in vitro. However, the molecular mechanisms by which BT exerts its biological effects have not been elucidated. The purpose of this study is to explore the signal transduction pathway involved in the MT mRNA induction by BT. Using a HaCaT keratinocyte cell line, No…	10
938	BackgroundRetinoblastoma is the most common malignant cancer of the eye in children. Although metastatic retinoblastoma is rare, cure rates for this advanced disease remain below 50%. High-level polo-like kinase 1 expression in retinoblastomas has previously been shown to be correlated with adverse outcome parameters. Polo-like kinase 1 is a serine/threonine kinase involved in cell cycle regulati…	9
939	The paper aims to determine the day-ahead market bidding strategies for retailers with flexible demands to maximize the short-term profit. It proposes a short-term planning framework to forecast the load under dynamic tariffs and construct biding curves. Stochastic programming is applied to manage the uncertainties of spot price, regulating price, consumption behaviors, and responsiveness to dyna…	0
940	This paper presents a new approach for determining the day-ahead bidding strategies of a large-scale hybrid electric energy company. The company has both energy generation and energy retailing businesses in a competitive electricity market. Demand response programs are also considered in the retail side of the company in order to hedge the risk of participation in wholesale market. This paper int…	0
941	This paper presents a novel interleaved high-conversion-ratio bidirectional dc-dc converter based on switched capacitors and coupled inductors. Series-connected switched capacitor and inductor cells were used to increase the voltage conversion ratio, reduce voltage stresses on power switches, realize soft-charging/discharging of switched capacitors, and achieve autocurrent-sharing in parallel ind…	1
942	The two-stage 48 V-12 V-1.8 V voltage regulator module (VRM) structure is gaining more and more attention in high-end server applications. The LLC converter is the preferred choice for the first conversion stage because it provides the isolated 12-V output efficiently, which is then converted to 1.8 V by the multi-phase Buck converter. Since the CPU works in sleep-mode most of the time, the light…	6
943	This paper proposes a bidirectional three-level LLC resonant converter with a new pulse width and amplitude modulation control method. With different control signals, it has three different operation modes with different voltage gains. Therefore, it can achieve wide voltage gain range by switching among these three modes, which is attractive for energy storage system applications needing wide vol…	1
944	Bifenthrin (BF) is a chiral pesticide with two enantiomers. In this work, its stereoselective degradation was investigated in plants and domesticated active sludge. Considering that the degradation to pesticides of plants was effected by external conditions, hence, nanometer materials (gothite) were added into soil to explore the effect of sorption on enantioselectivity in degradation of BF. The …	9
945	The paper reviews the circuitry of differential stages (DSs) based on the elements of radiation-hardened bipolar and field effect analog gate-array master chip "AGAMC-1.3" (OJSC "Integral", Minsk city, Belarus). It suggests architectures of op amps (OAs) realized on the base of BJTs-JFETs. Their feature lies in the absence of classical reference current source setting a steady-state behavior of t…	2
946	The architectures of the operational amplifiers (OA), implemented on the basis on bipolar and field (JFET) transistors, are offered. Their feature - the use of transistors operating on different physical principles, precision in the input circuits of differential stages (DS). This allows you to set a static DS mode due to the choice of the geometric dimensions of field-effect transistors and to e…	2
947	Efficiency in a light load dc-dc converter is improved by reducing the switching frequency with the load current. Further, a bifrequency operation (BFO) using pulse train (PT) control can achieve spread spectrum. Using discrete-time models, this paper shows that a stable periodic BFO is generally not achievable in existing PT control methods. Thereafter, a unified multimode digital control techni…	1
948	In order to find new insect resistance genes, four homologous cDNAs, hta-a, hta-b, hta-c and hta-d with lengths of 775, 718, 784 and 752 bp, respectively (GenBank accession numbers AF477031-AF477034), were isolated from a tuber cDNA expression library of Helianthus tuberosus L. Sequence analysis revealed that all four cDNAs contain an open reading frame of 444 bp, coding a polypeptide of 147 amin…	10
949	DC distribution power systems are vulnerable to instability because of the destabilizing effect of converter-controlled constant power loads (CPLs) and input filters. Standard stability analysis tools based on averaging linearization techniques can be used only when the switching frequency of the converter is significantly higher than the cutoff frequency of the filter. However, dc distribution s…	1
950	We report a five-component autonomous chaotic oscillator of jerky type, hitherto the simplest of its kind, using only one operational amplifier. The key component of the circuit is a junction field-effect transistor operating in its triode region, which provides a nonlinear resistor of antisymmetrical current-voltage characteristic, emulating a Colpitts-like chaotic circuit. We describe the exper…	2
951	Smart meters play vital roles in the aspects of the management and operation of smart grids such as demand response, energy efficiency improvement, and electricity pricing. Massive amounts of data are being collected owing to the popularity of smart meters. Two main issues should be addressed in this context. One is the communication and storage of big data from smart meters at reduced cost. The …	0
952	Precision medicine is a new strategy that aims at preventing and treating human diseases by focusing on individual variations in people's genes, environment and lifestyle. Precision medicine has been used for cancer diagnosis and treatment and shows evident clinical efficacy. Rapid developments in molecular biology, genetics and sequencing technologies, as well as computational technology, has en…	7
953	Disease has an effect on crop yields, causing significant losses. As the worldwide demand for agricultural products increases, there is a need to pursue the development of new methods to protect crops from disease. One mechanism of plant protection is through the activation of the plant immune system. By exogenous application, 'plant activator molecules' with elicitor properties can be used to ac…	9
954	Accumulation of hydrophobic bile acids in the liver contributes to cholestatic liver injury. Inflammation induced by excessive bile acids is believed to play a crucial role, however, the mechanisms of bile acids triggered inflammatory response remain unclear. Recent studies have highlighted the effect of NLRP3 inflammasome in mediating liver inflammation and fibrosis. In this study, we for the fi…	8
955	Worldwide natural gas consumption has increased significantly, especially for power generation in electricity systems with the gas-to-power (G2P) process of natural gas fired units. Supply for both natural gas and electricity systems should be dispatched economically and simultaneously due to their firm interconnection. This paper proposes a security-constrained bi-level economic dispatch (ED) mo…	0
956	This paper describes a variable output voltage, multi-phase switched capacitor step-up DC-DC converter with a digital voltage regulation scheme, implemented in CMOS VLSI technology. The number of conversion ratios generated using n flying capacitors is of the order of 2(n). A scheme for selection of switch is presented. Expressions for equivalent series resistance (Req), conduction, switching pow…	1
957	Destination memory refers to the ability to remember to whom a piece of information was previously transmitted. Our paper assessed this ability in schizophrenia. Twenty-five patients with schizophrenia and 25 control participants told proverbs (e.g., "send a thief to catch a thief") to pictures of celebrities (e.g., Elvis Presley). Afterward, participants had to indicate to which celebrity they h…	3
958	Background: A 12-month, open-label extension study assessed the long-term safety and tolerability of lisdexamfetamine dimesylate (LDX) in adults with binge eating disorder (BED). Methods: Adults (aged 18-55 y) with BED who completed 1 of 3 antecedent studies were enrolled in a 52-week, open-label extension study (dose optimization, 4 weeks [initial titration dose, 30-mg LDX; target doses, 50-or 7…	6
959	ObjectiveThis study aims to evaluate the theory of mind ability in a sample of obese patients with and without binge eating disorder (BED) and to explore the correlations between emotional and clinical assessments. MethodsOverall, 20 non-BED, 16 under-threshold BED and 22 BED obese patients completed a battery of tests assessing social cognition and eating disorder psychopathology. ResultsBinge e…	3
960	This study presents a bioacoustic sensor system developed for early detection of the recovery of bowel activity after abdominal surgery and to perform analysis on bowel sounds. Different than other studies, in order to be able to attenuate noise, two capacitive microphones oriented in opposite directions are used. Bowel sounds are typically observed at a frequency between 100 Hz and 1500 Hz and a…	2
961	Reclamation of wastewater (WW) for irrigation, after treatment represents a challenge that could alleviate pressure on water resources and address the increasing demand for agriculture. However, the risks to human health must be assessed, particularly those related to human enteric viruses that resist standard treatments in most wastewater treatment plants (WWTP). The risks associated with exposu…	6
962	Synergistic effects of multiple plant secondary metabolites on upper trophic levels constitute an underexplored but potentially widespread component of coevolution and ecological interactions. Examples of plant secondary metabolites acting synergistically as insect deterrents are not common, and many studies focus on the pharmaceutical applications of natural products, where activity is serendipi…	7
963	The l-alanine dehydrogenase of Bacillus subtilis (BasAlaDH), which is strictly dependent on NADH as redox cofactor, efficiently catalyzes the reductive amination of pyruvate to l-alanine using ammonia as amino group donor. To enable application of BasAlaDH as regenerating enzyme in coupled reactions with NADPH-dependent alcohol dehydrogenases, we alterated its cofactor specificity from NADH to NA…	7
964	Chromatin immunoprecipitation (ChIP) is an indispensable tool in the fields of epigenetics and gene regulation that isolates specific protein-DNA interactions. ChIP coupled to high throughput sequencing (ChIP-seq) is commonly used to determine the genomic location of proteins that interact with chromatin. However, ChIP-seq is hampered by relatively low mapping resolution of several hundred base p…	7
965	N-6-Methyladenosine (m(6)A) modifications of RNA are diverse and ubiquitous amongst eukaryotes. They occur in mRNA, rRNA, tRNA, and microRNA. Recent studies have revealed that these reversible RNA modifications affect RNA splicing, translation, degradation, and localization. Multiple physiological processes, like circadian rhythms, stem cell pluripotency, fibrosis, triglyceride metabolism, and ob…	10
966	Considerable effort has recently been directed toward the implementation of molecular bioassays on digital-microfluidic biochips (DMFBs). However, today's solutions suffer from the drawback that multiple sample pathways are not supported and on-chip reconfigurable devices are not efficiently exploited. As a result, impractical manual intervention is needed to process protocols for gene-expression…	9
967	Various grafts or combination of bone substitute materials have been used in sinus lift procedures. Currently, ongoing developments in several disciplines, from molecular biology and chemistry to computer science and engineering, have contributed to the understanding of biological processes leading to bone healing after the use of bone substitute materials (BSBs) and therefore of the behavior of …	7
968	Biochemical analysis of biological substances found at a crime scene is an important aspect of forensic investigations, where the objective is to determine the identification of crime victims and suspects/persons-of-interest. One particular biochemistry/molecular biology-based area of interest in forensic analysis is forensic serology; this area focuses on the complex task of gathering informatio…	7
969	Adverse social conditions in early life have been linked to increased expression of proinflammatory genes and reduced expression of antiviral genes in circulating immune cells-the conserved transcriptional response to adversity (CTRA). However, it remains unclear whether such effects are specific to the Western, educated, industrialized, rich, and democratic (WEIRD) cultural environments in which…	4
970	In recent years, there has been increasing concern over public health threat presented by introduction of petroleum hydrocarbon pollutants in environment due to anthropogenic activities to a greater extent and natural processes to some extent. Many countries all over the world are currently facing severe problem due to these pollutants as they are one of the persistent organic pollutants (POPs). …	9
971	Microbiological deterioration was observed on a historic collection of retouched glass plate negatives. The collection came from a burnt manor house that belonged to the Brandys family before World War Ilnd. The photographs were taken at the end of 19th century. The collection consists of 35 glass plate negatives, 4 of which were examined for possible presence of microorganisms. The current state…	7
972	The present study deals with the exposure of four different mortar formulations in the headspace of two distinct sewer networks prone to biodeterioration phenomenon due to the presence of hydrogen sulphide. Cylindrical specimens composed of two cements, ordinary Portland cement ( OPC) and calcium aluminate cement ( CAC), with or without a substitution of 75 % of cement by blast furnace slag ( BFS…	7
[truncated: 4,763 more rows]
