# Supplementary material for: Leveraging LLaMA2 for improved document classification in English
Source: PeerJ Comput Sci. 2025 Feb 28;11:e2740. doi: 10.7717/peerj-cs.2740 (PMC11888901; doi:10.7717/peerj-cs.2740)
Supplement: Supplemental Information 1 [file peerj-cs-11-2740-s001.zip › dataset/Y.txt]

9
7
7
9
1
7
7
9
9
9
9
10
3
3
10
6
7
5
10
1
9
1
7
7
2
7
10
2
1
10
10
1
10
7
10
10
7
9
9
8
10
10
10
10
10
7
3
10
9
10
10
2
4
4
5
4
4
4
4
4
4
4
4
4
4
7
2
1
1
1
1
1
9
1
2
2
3
5
5
4
5
1
1
1
1
1
7
10
10
7
7
7
9
0
9
9
9
5
7
1
0
10
10
6
5
7
3
0
2
2
1
1
1
1
1
1
0
2
1
1
1
2
7
2
1
1
2
1
2
2
10
5
0
1
8
7
8
9
9
7
9
9
9
9
10
9
10
7
10
7
9
7
9
8
10
1
1
1
0
1
3
8
8
7
7
1
1
2
1
2
10
4
3
4
5
5
1
9
9
9
8
9
9
9
6
10
10
10
10
9
9
9
9
10
1
8
8
4
9
3
4
5
5
4
8
5
4
4
4
3
5
5
5
5
6
10
10
10
10
8
8
7
5
4
5
6
5
1
4
4
4
4
4
5
10
10
1
7
5
5
3
3
3
7
3
8
9
0
8
1
5
6
9
6
7
0
8
9
0
4
5
9
4
7
8
10
4
8
9
1
1
7
9
7
7
10
10
10
10
10
10
10
10
10
10
7
6
9
9
9
9
2
1
0
0
1
9
1
8
8
8
10
1
5
5
10
3
3
6
5
3
9
2
6
8
10
9
9
5
5
10
7
7
4
7
10
1
7
7
8
8
8
8
9
8
8
8
8
8
8
8
8
8
8
8
8
8
8
8
8
8
4
5
5
7
8
2
10
10
10
8
9
10
1
6
8
7
10
10
10
10
7
1
3
5
9
10
8
7
8
10
3
7
5
3
8
8
5
2
1
6
3
2
5
7
7
6
6
7
9
10
10
10
5
10
7
2
2
9
10
2
10
8
8
10
10
10
10
10
10
10
10
10
9
2
1
2
2
2
5
10
3
3
3
1
0
0
0
7
9
2
2
2
2
2
2
2
2
2
2
2
2
2
2
2
2
2
2
2
2
2
2
2
1
2
1
2
2
2
1
1
2
2
3
3
2
9
9
8
8
8
8
8
8
8
9
5
7
8
8
9
7
0
0
0
10
8
7
5
9
8
7
9
10
10
7
9
6
3
3
8
4
5
8
9
9
10
5
9
3
3
9
5
1
3
9
3
3
8
8
10
8
6
7
9
9
9
7
7
8
10
8
8
8
8
8
8
8
8
7
9
10
5
5
5
5
5
5
8
8
10
8
8
8
8
7
9
8
9
9
7
6
9
10
10
7
8
1
8
10
7
8
3
5
3
5
5
5
6
7
5
5
6
6
3
5
9
9
10
10
7
9
10
10
9
10
9
8
7
7
0
1
3
6
1
7
1
10
6
0
8
6
8
7
10
9
8
10
7
8
7
10
10
10
7
7
9
10
10
7
7
10
7
7
6
9
9
8
2
10
3
5
10
10
5
0
6
2
8
7
7
9
10
2
0
9
10
10
10
1
8
2
8
8
7
7
9
9
9
6
7
4
5
8
8
10
9
8
8
8
8
8
8
8
5
8
8
8
8
8
9
5
5
7
1
7
1
8
7
10
7
8
9
8
9
8
0
8
10
7
1
8
8
8
10
5
5
4
3
4
3
5
3
3
3
3
6
3
6
6
5
7
6
2
1
3
7
6
6
3
5
4
3
3
3
3
3
6
3
3
3
3
3
3
3
5
4
3
3
3
3
3
3
8
8
5
9
7
8
9
8
8
8
4
8
2
2
2
3
5
3
7
7
4
1
0
2
9
5
1
1
10
1
1
1
5
3
9
9
9
7
0
6
10
9
8
8
8
8
8
1
9
7
7
4
4
9
9
10
7
9
10
1
1
1
1
9
8
9
9
9
9
9
7
8
7
8
7
7
7
8
10
7
10
10
2
2
2
2
2
1
2
2
2
9
7
6
10
10
7
7
9
7
7
7
7
5
4
4
4
4
0
1
0
0
0
1
1
6
2
3
8
6
2
10
9
6
5
5
1
1
1
1
0
5
4
10
10
5
5
2
2
2
5
3
5
7
3
8
5
10
3
8
7
5
5
8
8
10
10
10
7
7
10
10
10
10
10
9
0
0
1
6
1
9
2
2
1
10
1
2
0
7
9
8
0
1
3
6
3
2
6
7
7
7
10
9
7
7
4
9
7
7
6
7
6
0
0
0
0
0
0
7
7
6
0
0
10
10
7
7
7
7
8
7
7
7
9
10
10
5
9
8
7
9
0
7
8
7
8
9
4
7
7
0
0
0
0
6
0
4
2
8
2
6
7
2
7
8
9
7
5
6
2
7
7
7
0
0
6
2
7
8
6
7
7
7
8
2
2
2
3
3
3
5
5
5
8
5
3
2
3
8
9
9
10
4
8
7
9
9
10
6
10
10
7
9
9
7
5
1
7
9
7
7
1
9
7
9
9
8
9
7
9
9
7
9
4
3
5
7
10
1
6
6
4
5
3
8
10
10
9
9
10
9
8
10
9
10
9
8
4
8
2
2
3
3
3
9
8
8
10
8
1
1
1
5
10
9
9
7
7
10
7
7
7
9
10
3
6
3
7
7
5
9
10
3
5
5
7
7
7
0
7
7
10
10
10
10
6
10
7
7
9
9
5
5
5
7
6
9
9
9
9
7
8
9
10
10
9
5
9
8
9
7
7
1
6
9
1
1
7
7
10
7
6
10
9
9
4
7
10
9
1
1
2
1
9
0
0
0
0
0
0
2
2
2
2
2
2
2
10
4
8
6
2
5
1
1
8
4
9
10
10
8
7
9
0
6
3
10
8
7
7
10
2
8
10
10
9
9
10
7
7
4
5
8
7
7
7
7
8
8
8
8
8
8
8
8
7
5
8
7
5
8
7
5
8
8
5
7
10
6
9
7
8
5
7
10
9
8
9
7
3
2
2
2
2
1
2
0
9
8
8
7
7
9
0
0
0
0
9
6
0
2
2
6
9
9
10
10
10
10
10
9
7
5
0
10
10
10
7
9
9
9
4
5
5
3
0
9
10
6
8
0
1
1
9
9
9
9
3
10
4
8
4
0
8
10
8
8
10
5
10
10
10
5
2
0
1
10
8
8
9
8
10
7
9
10
10
10
10
7
7
8
9
7
7
7
10
7
10
10
7
10
7
9
10
8
10
6
8
10
7
8
10
9
0
7
7
6
5
10
3
3
3
9
6
6
6
7
9
9
9
2
2
7
8
9
5
0
3
2
2
10
3
4
2
2
2
2
2
2
2
2
2
4
8
4
10
9
10
9
7
10
10
9
9
5
4
4
4
4
4
4
4
4
4
4
4
4
4
4
4
4
4
4
4
4
4
4
4
4
4
4
4
4
4
4
4
4
4
4
4
4
4
4
4
4
4
4
4
4
4
4
4
4
4
4
4
4
4
4
4
4
4
4
4
4
4
4
4
4
4
4
4
4
4
4
4
4
4
4
4
4
4
4
4
4
4
4
4
4
4
4
4
4
4
4
4
4
4
4
4
4
4
4
4
4
3
4
4
4
4
4
4
4
4
4
4
4
4
4
4
4
4
4
4
4
4
4
4
3
4
4
4
4
4
4
4
4
4
4
4
4
4
4
4
4
4
4
3
4
4
4
4
4
9
5
4
4
4
6
4
4
9
4
4
8
6
4
6
4
8
4
4
8
8
10
10
0
0
0
10
10
9
9
7
7
2
10
8
8
9
7
7
7
10
7
10
7
7
10
6
7
2
2
2
1
2
7
8
8
8
6
7
9
8
8
8
8
8
5
8
9
9
9
7
9
10
4
9
9
5
5
5
5
5
8
5
5
10
10
10
0
9
6
10
10
10
2
9
5
8
7
9
10
10
10
10
1
2
2
1
7
0
7
0
10
7
5
6
0
6
6
9
7
8
7
10
10
7
9
1
1
9
7
8
9
9
10
0
3
10
6
0
8
9
9
2
2
2
2
2
2
2
2
2
2
2
2
2
2
2
2
2
2
2
2
2
2
2
2
2
2
2
2
8
9
10
7
2
2
0
0
7
8
3
9
9
9
0
6
8
6
7
10
0
3
3
3
3
5
5
3
3
3
3
6
5
5
3
3
3
3
3
5
3
3
8
8
9
2
9
4
2
9
7
7
6
7
7
8
9
9
7
8
7
9
9
10
8
6
0
0
0
7
8
8
0
6
7
8
10
2
0
3
10
2
0
1
5
10
6
5
6
8
8
8
8
2
6
6
7
8
2
7
2
1
9
6
6
6
0
1
1
7
9
8
4
4
2
5
5
4
5
0
0
0
0
6
3
8
1
0
4
1
9
6
3
6
9
8
9
9
6
6
10
3
3
3
9
6
7
0
3
0
6
7
0
6
0
7
0
3
5
2
0
1
1
1
10
1
0
1
9
1
7
0
1
1
0
3
3
6
3
8
4
10
9
6
6
9
6
5
8
7
10
3
5
7
10
4
5
7
2
8
8
0
9
0
10
10
10
7
7
9
0
3
6
0
2
7
4
7
6
10
7
3
9
5
7
6
7
8
7
9
2
1
6
8
9
3
7
10
2
0
8
9
5
7
7
0
10
9
10
8
9
10
3
8
10
10
7
7
7
7
3
9
9
9
9
9
2
1
1
1
1
1
1
1
2
2
2
2
2
2
2
2
1
2
2
2
1
2
2
2
2
2
2
2
2
1
7
7
8
10
7
0
1
6
6
9
10
10
10
8
10
9
9
9
10
9
10
10
9
10
10
10
10
10
10
9
10
9
6
8
5
9
10
8
8
10
10
9
9
9
10
9
9
9
7
9
6
2
10
6
9
10
2
8
1
7
0
0
0
6
9
0
1
0
1
2
1
1
1
1
1
1
1
1
1
1
1
1
1
1
1
1
1
1
1
1
0
1
3
10
1
6
4
3
3
1
5
3
3
7
9
5
9
5
0
6
9
7
10
8
7
9
9
2
2
2
0
0
0
0
0
0
5
3
3
7
5
0
1
8
8
8
10
9
9
7
7
4
8
9
9
9
7
1
5
5
5
5
5
5
5
5
5
5
3
5
5
5
5
5
5
4
5
5
5
5
5
5
5
5
5
5
0
1
7
8
9
10
8
9
6
1
9
10
1
5
3
2
8
4
6
10
10
5
9
3
1
8
9
8
5
10
7
10
9
9
9
8
8
9
7
7
8
9
9
9
10
9
10
1
0
1
7
9
1
10
10
6
1
4
2
10
7
5
3
0
2
1
2
1
1
1
1
1
1
1
1
1
1
1
1
1
1
1
1
1
1
1
1
1
1
1
1
1
1
1
1
1
1
1
1
1
1
1
1
1
1
1
1
1
6
1
9
9
1
2
1
1
1
1
2
6
1
1
1
5
10
6
9
9
10
10
3
10
7
7
10
6
3
6
3
3
1
5
6
4
3
1
8
5
10
3
7
8
2
7
4
0
6
6
0
6
3
0
0
0
1
5
6
1
9
10
9
10
9
9
9
9
5
4
7
9
7
8
9
7
9
9
9
10
9
9
10
7
8
3
3
9
4
4
4
4
4
4
9
1
9
8
1
3
0
6
8
6
9
7
7
1
1
9
6
1
7
10
10
6
6
3
8
7
7
7
5
1
1
1
1
5
1
1
8
10
1
3
3
6
8
7
9
3
0
0
9
9
10
7
5
9
7
8
9
4
4
9
3
0
3
9
8
7
10
10
7
8
4
9
0
7
0
6
10
8
1
4
8
6
2
3
6
7
8
0
0
10
10
9
6
6
0
8
7
1
10
10
8
1
4
5
5
1
1
1
1
0
6
0
0
0
0
0
2
2
2
5
0
0
0
0
0
0
0
0
0
0
0
0
0
0
0
0
0
0
1
9
6
2
6
5
1
7
2
2
6
2
2
2
0
7
8
10
1
3
10
7
7
1
3
5
3
3
3
3
3
3
4
4
5
3
3
3
3
3
3
3
3
3
0
6
4
6
1
10
9
7
9
9
9
9
9
10
9
10
10
10
10
8
0
0
0
0
0
0
0
2
0
0
1
0
1
8
0
0
0
0
0
0
0
0
0
0
0
0
0
2
7
10
9
9
9
9
9
7
6
8
1
1
0
10
6
10
7
0
8
9
7
7
8
7
5
7
3
7
10
3
10
10
0
8
9
8
10
9
1
9
10
10
2
1
8
7
8
10
9
9
10
10
8
9
9
9
7
0
7
4
10
5
0
10
10
9
6
6
5
3
6
1
4
3
7
2
9
1
6
5
3
7
8
8
8
0
0
7
9
5
10
3
6
1
5
10
10
10
9
8
4
10
10
8
6
7
3
7
7
10
3
3
3
3
9
10
3
3
9
7
5
5
4
4
7
7
8
8
7
1
2
8
6
10
0
1
1
3
5
0
10
2
1
0
5
9
6
9
10
10
10
1
6
10
7
9
10
5
9
7
1
5
9
1
2
5
6
2
2
1
6
3
6
7
10
6
2
9
10
0
7
7
7
7
1
2
2
1
1
8
8
7
7
0
5
5
6
1
10
3
5
3
7
4
2
2
2
10
6
8
4
8
6
8
4
4
7
4
4
4
4
4
7
4
9
1
1
6
9
0
1
1
1
1
7
7
7
6
8
3
8
2
3
0
6
1
9
5
6
9
3
9
3
3
3
6
5
6
0
6
2
1
6
6
6
6
10
3
3
6
3
5
9
10
10
9
9
9
10
9
1
1
1
7
7
10
7
6
7
1
6
6
8
1
0
0
0
0
0
9
7
9
9
7
9
9
9
7
7
9
7
3
10
2
10
9
10
10
9
10
3
5
7
7
10
10
7
10
7
10
10
7
9
10
7
8
10
10
3
10
4
3
6
0
6
0
7
7
8
7
9
7
7
7
9
7
8
8
8
10
7
7
7
7
7
7
7
10
8
8
8
10
9
2
6
7
6
7
5
7
10
9
10
7
10
10
9
7
5
10
9
10
10
10
10
9
10
10
7
10
7
9
9
6
8
8
10
9
10
7
6
8
9
8
5
9
9
8
10
7
0
6
8
9
6
7
10
6
0
9
3
8
0
0
2
2
1
1
1
6
6
7
2
2
6
8
6
3
9
4
3
9
8
9
10
9
9
9
2
9
8
10
6
5
9
9
8
8
9
1
1
8
2
8
7
7
6
8
10
7
8
9
7
7
4
5
5
4
4
5
5
6
5
6
10
8
0
0
7
9
7
10
9
9
10
8
4
8
8
9
8
8
8
8
9
8
7
9
9
10
8
10
8
7
10
8
9
8
9
7
9
9
9
8
9
10
9
10
10
10
5
8
10
6
6
9
9
1
0
7
8
1
1
1
2
7
6
1
9
2
0
1
3
10
8
7
7
8
5
6
5
8
9
5
7
5
10
9
9
9
8
8
8
10
10
8
8
4
4
4
4
4
10
10
7
5
3
8
3
4
8
8
7
10
10
2
10
7
9
0
10
10
9
9
9
7
9
10
10
7
9
5
9
7
9
9
7
9
9
7
9
8
9
10
6
9
9
8
8
0
3
6
1
2
2
0
0
0
1
0
0
9
0
6
0
6
0
0
8
8
6
6
8
8
5
3
5
5
10
10
9
10
5
7
3
9
7
8
10
4
8
1
2
6
5
7
10
7
0
8
1
0
8
8
8
8
6
2
6
5
6
8
7
6
5
6
8
9
8
8
8
8
8
8
7
7
10
10
7
8
8
8
8
8
8
8
8
8
8
8
8
8
8
8
8
7
8
8
8
8
8
8
8
8
8
8
8
8
8
8
8
8
8
8
8
8
8
8
8
8
8
8
8
8
8
8
8
8
8
8
8
8
8
8
8
8
8
8
8
8
7
9
8
7
8
8
8
1
2
9
9
10
3
4
7
7
8
5
0
4
3
7
2
0
3
4
3
6
6
9
4
7
7
9
9
8
9
5
5
8
8
8
8
8
7
9
9
5
5
2
0
10
4
4
8
8
8
10
10
7
10
9
7
7
6
6
2
2
10
10
10
10
1
2
0
0
0
7
6
10
3
4
1
0
1
2
10
10
4
5
6
1
1
10
9
4
8
0
0
7
4
1
3
0
1
9
10
8
9
10
4
5
4
9
4
8
8
10
8
7
6
1
1
1
1
7
7
7
4
9
4
3
10
0
9
5
10
5
10
6
9
10
9
8
8
9
0
3
3
0
6
4
6
7
10
8
9
9
9
9
0
3
7
7
9
8
8
8
7
6
9
8
8
9
1
7
7
9
10
2
6
6
2
6
2
0
0
2
10
8
7
9
6
6
5
9
9
5
4
6
0
0
6
1
3
4
7
10
9
9
9
9
8
9
9
7
9
7
0
10
3
0
2
8
0
9
7
10
9
0
1
1
10
8
7
7
10
6
9
9
9
0
8
9
9
8
8
8
10
9
1
1
10
9
5
7
6
8
2
6
6
5
6
6
3
9
1
10
7
10
6
4
4
10
1
2
1
9
2
2
9
10
7
9
9
6
7
7
7
10
7
8
8
1
10
10
10
9
10
8
8
7
7
10
9
6
2
7
2
2
7
8
6
0
5
9
0
7
1
9
7
5
4
10
9
9
9
7
9
7
9
8
7
7
10
9
4
10
10
4
7
10
6
6
2
6
3
5
8
3
7
9
4
8
1
10
9
5
6
8
10
8
7
7
2
3
9
9
7
0
9
7
4
6
5
8
8
1
7
9
8
10
7
9
9
9
2
2
2
2
2
2
10
9
5
5
5
3
3
3
7
8
9
9
9
6
10
7
7
6
5
5
5
8
8
6
0
7
6
0
6
3
9
7
9
9
7
9
9
8
0
8
10
10
0
7
0
0
0
0
0
0
0
0
0
0
0
0
0
0
0
0
0
0
0
8
8
8
8
9
0
8
0
9
7
10
0
6
8
7
8
10
10
7
9
10
7
10
10
10
10
10
10
10
10
10
9
10
10
10
9
9
10
9
10
9
9
7
10
9
8
8
0
0
5
7
10
10
5
6
5
8
9
2
9
3
6
3
5
5
5
3
6
0
4
4
10
10
10
10
7
9
9
10
9
10
9
9
9
9
10
10
10
7
10
10
10
10
3
3
8
7
7
10
10
9
8
6
1
9
6
1
1
6
7
2
7
0
6
10
7
7
7
7
7
7
7
7
7
7
7
7
7
7
7
7
7
7
7
7
10
7
7
7
9
7
8
7
7
9
7
10
3
4
7
5
7
4
3
3
3
3
3
10
2
2
7
5
3
6
1
3
8
10
9
8
3
8
7
10
9
10
7
7
8
9
8
7
9
3
3
10
8
8
7
3
6
7
2
0
6
8
5
7
1
6
1
3
8
8
8
7
1
7
9
9
9
8
1
0
2
2
2
6
2
2
7
10
10
10
9
10
7
9
6
3
5
5
7
9
8
7
8
7
8
9
9
7
8
8
8
7
9
9
10
9
3
9
7
6
10
2
6
6
6
8
6
8
7
7
7
7
6
10
3
3
10
10
10
8
0
8
4
10
10
6
3
4
4
4
4
10
4
4
7
7
9
7
1
7
10
5
7
7
3
3
10
7
8
5
8
6
9
5
7
7
7
10
9
8
7
2
8
10
9
7
10
6
9
0
6
7
0
10
6
6
6
6
0
8
8
8
9
3
4
4
4
10
8
6
9
10
4
6
7
1
1
7
1
0
6
3
6
9
9
7
9
9
7
7
1
7
8
9
9
9
6
10
10
2
9
7
2
10
10
7
9
6
8
4
7
3
5
4
6
0
9
2
0
9
5
5
7
7
6
9
1
10
0
6
7
0
7
5
6
9
10
7
6
2
2
2
2
2
2
2
2
2
2
2
2
2
2
2
2
2
2
2
2
2
2
2
2
2
2
2
2
0
2
4
5
1
7
1
0
0
1
7
0
6
7
10
7
7
9
7
9
10
6
10
0
0
10
7
9
9
3
7
10
10
9
10
7
7
4
7
9
7
9
9
10
8
2
2
5
10
9
9
7
3
10
0
7
3
3
8
6
8
3
3
3
3
9
9
10
8
7
4
4
5
7
10
3
8
9
9
9
7
7
7
10
9
8
2
7
3
6
8
9
7
8
8
4
4
4
6
3
5
6
6
10
0
9
7
8
5
9
9
9
8
8
8
6
4
8
9
5
4
4
5
4
9
10
8
6
0
9
9
7
9
9
8
9
9
9
7
6
0
9
10
3
5
9
3
8
6
7
7
10
9
0
7
8
3
10
1
1
2
7
7
9
4
0
7
9
0
7
9
6
6
6
0
6
6
2
8
0
0
0
0
0
4
3
5
4
4
4
8
7
10
10
1
2
2
2
10
9
7
7
2
2
2
2
10
4
10
9
10
7
7
9
9
7
10
9
8
8
8
8
10
0
6
10
10
7
7
2
2
4
10
0
10
9
3
1
10
7
8
6
9
7
5
9
7
7
9
7
9
6
10
4
10
10
7
7
9
7
9
6
1
1
6
5
5
2
5
9
9
6
5
5
5
5
10
7
10
5
5
5
4
5
6
2
9
1
2
1
0
1
1
1
1
1
1
1
1
0
0
2
3
3
9
4
2
6
6
3
0
9
3
4
4
5
4
4
8
4
5
8
6
5
5
2
0
4
5
9
4
4
8
0
8
6
10
0
8
8
8
9
8
1
2
7
10
10
6
10
4
5
5
5
9
8
3
9
10
9
10
10
1
1
6
5
7
7
9
8
10
7
9
9
7
7
7
7
7
8
7
7
9
10
10
1
8
7
0
9
7
9
2
4
3
3
5
6
3
5
3
5
3
2
5
10
4
4
4
4
5
7
8
2
0
5
0
1
9
1
10
9
4
6
1
5
9
10
2
1
6
4
5
10
10
7
8
9
9
9
10
3
2
6
6
6
2
2
2
2
6
1
5
10
7
6
2
9
9
9
7
3
2
0
9
9
10
7
10
8
7
7
6
2
0
9
9
7
6
2
7
6
7
7
0
5
5
0
0
7
7
6
0
2
1
5
0
6
2
6
3
3
10
10
0
0
0
0
0
0
0
0
0
0
0
1
0
0
0
0
0
0
0
0
0
0
9
8
9
0
8
7
4
0
4
5
4
7
10
10
2
2
2
1
2
1
7
3
7
10
4
2
9
9
9
5
6
2
0
4
2
8
8
9
8
5
8
8
8
9
9
4
10
10
10
4
9
4
8
8
10
10
10
10
10
10
10
10
10
10
10
10
8
9
7
10
8
10
2
1
9
2
1
5
7
2
9
9
9
9
3
10
7
7
6
9
3
10
9
1
1
6
9
7
7
9
8
9
7
10
10
7
2
1
1
1
7
9
7
7
5
7
8
8
7
10
9
9
0
9
7
9
3
3
8
3
3
3
7
3
3
3
3
3
3
3
3
3
2
9
6
0
5
3
0
6
3
1
3
3
8
3
2
2
5
3
5
1
5
7
6
6
1
3
0
0
9
0
3
3
2
6
8
6
3
2
2
5
9
7
0
10
1
7
3
9
7
10
5
9
6
8
9
7
4
7
4
4
4
4
4
4
4
4
4
4
5
4
4
5
5
8
0
2
4
6
1
3
9
10
10
0
10
1
1
10
2
10
2
2
6
6
9
8
7
9
3
2
6
4
1
6
2
6
6
2
2
7
10
10
7
8
4
4
9
8
5
5
5
8
8
6
9
9
0
10
10
10
10
9
0
0
0
0
0
0
0
0
0
0
3
10
10
10
5
10
9
5
5
5
3
3
3
6
3
3
3
3
3
3
3
3
3
3
3
3
3
3
3
3
3
3
3
3
3
3
3
3
3
3
3
5
3
6
6
6
6
3
3
6
4
4
5
3
9
0
1
9
0
7
9
10
0
0
0
0
0
0
1
0
0
0
0
0
0
0
0
7
9
9
9
10
9
10
10
6
9
3
3
8
6
1
10
9
10
1
10
9
4
0
5
10
6
0
9
2
10
10
7
6
0
9
7
5
6
6
8
1
0
6
0
8
7
3
1
6
6
10
9
6
7
6
8
7
10
10
5
1
6
3
10
3
4
6
5
6
5
5
8
8
8
0
6
5
6
5
5
4
4
5
5
10
7
7
10
2
6
2
7
10
6
6
9
8
6
6
4
9
0
0
9
7
7
9
2
1
1
8
7
5
1
1
6
2
7
7
0
8
1
9
7
4
1
7
1
8
5
8
8
8
7
7
7
7
8
5
0
0
4
0
0
7
10
9
5
2
2
2
5
3
3
5
8
8
7
7
9
10
7
9
7
6
6
8
10
10
8
7
2
6
0
5
9
3
3
3
3
3
3
3
3
3
3
3
3
3
3
3
5
6
1
0
0
0
0
0
10
2
5
0
3
2
2
2
1
1
2
6
8
9
7
10
8
2
8
8
9
2
6
6
1
1
3
0
6
0
8
1
1
3
6
5
6
6
7
2
9
9
7
8
10
10
10
5
10
10
5
7
7
9
9
9
7
9
6
6
6
3
2
10
7
3
2
10
9
7
2
2
2
6
7
7
7
7
7
0
6
8
0
10
9
5
5
8
3
5
5
6
10
6
3
8
0
0
7
7
10
8
7
4
0
9
6
3
10
7
7
7
9
9
8
7
7
8
8
8
9
10
2
9
1
9
8
6
10
9
6
1
9
0
2
1
7
7
4
8
8
3
7
7
4
5
5
6
7
6
6
6
10
6
6
8
7
0
1
7
7
8
8
8
6
2
1
6
8
7
5
10
8
8
0
9
6
3
5
5
4
2
3
3
0
4
4
4
4
4
9
7
10
8
8
9
7
3
6
6
3
7
7
10
2
5
0
1
2
2
1
2
2
7
1
1
7
6
0
0
6
10
4
0
1
0
2
1
5
6
2
0
6
7
9
10
9
10
0
9
0
2
4
8
0
0
0
0
0
0
6
0
0
1
6
5
9
7
5
7
1
4
3
0
7
10
7
2
3
10
5
6
10
9
9
7
10
5
8
10
7
1
