# Supplementary material for: Leveraging LLaMA2 for improved document classification in English
Source: PeerJ Comput Sci. 2025 Feb 28;11:e2740. doi: 10.7717/peerj-cs.2740 (PMC11888901; doi:10.7717/peerj-cs.2740)
Supplement: Supplemental Information 1 [file peerj-cs-11-2740-s001.zip › README.md]

# Improving Document Classification in English Using Large Language Model

## Introduction

This repository presents a novel approach utilizing LLaMA2 (Large Language Model Meta AI). Our target is to efficiently classify  documents.

## Requirements

To run this project, ensure you have the following Python libraries installed:

```bash
PyTorch >= 2.0.0
scikit-learn >= 1.4.1
transformers >= 4.41.2
```

## Data Processing

The raw data can be found in `./dataset`. To process the data, run the following command:

```bash
python data_clearning.py
```

## Implementation

Feature Extraction

- **LLaMA2**:`Embedding_BERT.py` .
- **BERT**: `Embedding_LLama2.py`.
- **RoBERTa**: `Embedding_RoBERTa.py`.

Running machine learning models 
- **Training Script**: `training_ML.py`.

## Acknowledgments
We thank all contributors and resources that made this project possible.
