# Supplementary material for: Leveraging LLaMA2 for improved document classification in English
Source: PeerJ Comput Sci. 2025 Feb 28;11:e2740. doi: 10.7717/peerj-cs.2740 (PMC11888901; doi:10.7717/peerj-cs.2740)
Supplement: Supplemental Information 1 [file peerj-cs-11-2740-s001.zip › data_cleaning.py]

#!/usr/bin/env python3
# -*- coding: utf-8 -*-

import pandas as pd

X_file = open("./dataset/X.txt")
Xfile_contents = X_file.read()
Xcontents_split = Xfile_contents.splitlines()


Y_file = open("./dataset/Y.txt")
Yfile_contents = Y_file.read()
Ycontents_split = Yfile_contents.splitlines()


d = {'X': Xcontents_split, 'Y': Ycontents_split}
df = pd.DataFrame(data=d)
df.to_csv('./dataset/xydata.csv')
