# Supplementary material for: Leveraging LLaMA2 for improved document classification in English
Source: PeerJ Comput Sci. 2025 Feb 28;11:e2740. doi: 10.7717/peerj-cs.2740 (PMC11888901; doi:10.7717/peerj-cs.2740)
Supplement: Supplemental Information 1 [file peerj-cs-11-2740-s001.zip › training_ML.py]

import numpy as np
from sklearn.model_selection import train_test_split
from sklearn.preprocessing import StandardScaler
from sklearn.metrics import (accuracy_score, 
                             roc_auc_score, average_precision_score, 
                             f1_score, matthews_corrcoef)
from sklearn.neighbors import KNeighborsClassifier
from sklearn.svm import SVC
from sklearn.ensemble import RandomForestClassifier
import xgboost as xgb
from sklearn.preprocessing import label_binarize

AUC, PRAUC, F1, MCC, ACC = [], [], [], [], []
list_models = []

for name in ['BERT', 'RoBERTa', 'LLama2']:
    data = np.load(f'./Embedded Feature/{name}.npy')  
    labels = np.load('./Embedded Feature/labels.npy')

    X_train, X_test, y_train, y_test = train_test_split(data, labels, test_size=0.1, random_state=42)

    scaler = StandardScaler()
    X_train = scaler.fit_transform(X_train)
    X_test = scaler.transform(X_test)

    y_test_bin = label_binarize(y_test, classes=np.unique(labels))

    # ML methods
    models = {
        'XGBoost': xgb.XGBClassifier(eval_metric='mlogloss'),
        'KNN': KNeighborsClassifier(),
        'SVM': SVC(probability=True),
        'Random Forest': RandomForestClassifier()
    }

    for model_name, model in models.items():
        list_models.append(name)
        model.fit(X_train, y_train)
        y_pred = model.predict(X_test)
        y_pred_proba = model.predict_proba(X_test)

        # Evaluation
        acc = accuracy_score(y_test, y_pred)
        mcc = matthews_corrcoef(y_test, y_pred)
        f1 = f1_score(y_test, y_pred, average='weighted')
        weighted_auc = roc_auc_score(y_test_bin, y_pred_proba, average='weighted', multi_class='ovr')
        weighted_prauc = average_precision_score(y_test_bin, y_pred_proba, average='weighted')

        ACC.append(acc)
        MCC.append(mcc)
        F1.append(f1)
        AUC.append(weighted_auc)
        PRAUC.append(weighted_prauc)
        print(f'Model: {model_name}')
        print('Accuracy (ACC):', acc)
        print('Matthews Correlation Coefficient (MCC):', mcc)
        print('F1 Score (Weighted):', f1)
        print('Weighted AUC:', weighted_auc)
        print('Weighted PRAUC:', weighted_prauc)
        print('-' * 40)

import pandas as pd 
df = pd.DataFrame()
df['Model'] = list_models
df['Weighted_AUCROC'] = AUC
df['Weighted_AUCPR'] = PRAUC
df['Weighted_F1'] = F1
df['MCC'] = MCC
df['ACC'] = ACC

# df.to_csv('baseline.csv', index=False)
