# Supplementary material for: Leveraging LLaMA2 for improved document classification in English
Source: PeerJ Comput Sci. 2025 Feb 28;11:e2740. doi: 10.7717/peerj-cs.2740 (PMC11888901; doi:10.7717/peerj-cs.2740)
Supplement: Supplemental Information 1 [file peerj-cs-11-2740-s001.zip › Embedding_RoBERTa.py]

import torch
from transformers import RobertaTokenizer, RobertaModel
import pandas as pd
import numpy as np

# Model
model_name = 'roberta-base'
tokenizer = RobertaTokenizer.from_pretrained(model_name)
model = RobertaModel.from_pretrained(model_name)

def get_embedding(text):
    # Tokenize input text
    inputs = tokenizer(text, return_tensors='pt', padding=True, truncation=True)

    # Get the output from the model
    with torch.no_grad():
        outputs = model(**inputs)

    # Get the embeddings from the last hidden state
    embeddings = outputs.last_hidden_state

    # Return the embeddings of the [CLS] token (first token)
    return embeddings[0][0]

# Load data
data = pd.read_csv('./dataset/xydata.csv')
documents = data['X'].tolist()
labels = data['Y'].tolist()

embeddings =[get_embedding(text).detach().cpu().numpy() for text in documents]
np.save('./Embedded Feature/RoBERTa.npy',embeddings)
