# Supplementary material for: Leveraging LLaMA2 for improved document classification in English
Source: PeerJ Comput Sci. 2025 Feb 28;11:e2740. doi: 10.7717/peerj-cs.2740 (PMC11888901; doi:10.7717/peerj-cs.2740)
Supplement: Supplemental Information 1 [file peerj-cs-11-2740-s001.zip › Embedding_LLama2.py]

import torch
from transformers import AutoTokenizer, AutoModelForCausalLM
import numpy as np
import pandas as pd 

# Load data
data = pd.read_csv('./dataset/xydata.csv')
documents = data['X'].tolist()
labels = data['Y'].tolist()

# Model
model_id = "meta-llama/Llama-2-7b-chat-hf"
t = AutoTokenizer.from_pretrained(model_id)
t.pad_token = t.eos_token
m = AutoModelForCausalLM.from_pretrained(model_id, torch_dtype="auto", device_map="auto" )
m.eval()

t_input = t(documents, padding=True, return_tensors="pt")


with torch.no_grad():
    last_hidden_state = m(**t_input, output_hidden_states=True).hidden_states[-1]


weights_for_non_padding = t_input.attention_mask * torch.arange(start=1, end=last_hidden_state.shape[1] + 1).unsqueeze(0)

sum_embeddings = torch.sum(last_hidden_state * weights_for_non_padding.unsqueeze(-1), dim=1)
num_of_none_padding_tokens = torch.sum(weights_for_non_padding, dim=-1).unsqueeze(-1)
sentence_embeddings = sum_embeddings / num_of_none_padding_tokens

# Save embedding 
np.save('./Embedded Feature/LLama2.npy',sentence_embeddings.detach().cpu().numpy())
